# Supplementary material for: The Intelligent Control System and Experiments for an Unmanned Wave Glider
Source: PLoS One. 2016 Dec 22;11(12):e0168792. doi: 10.1371/journal.pone.0168792 (PMC5179121; doi:10.1371/journal.pone.0168792)
Supplement: S1 Table — (XLS) [file pone.0168792.s001.xls]

## Sheet: Simulation  data
	LOS					APID-LOS
time	x(current)	y(current)	x(NO current)	y(NO current)		x(current)	y(current)	x(NO current)	y(NO current)
0	0	0	0	0		0	0	0	0
1	0.00456405	0.3002	0.00456405	0.000200336		0.00456405	0.3002	0.00456405	0.000200337
2	0.0267431	0.603636	0.0267431	0.00363645		0.0267431	0.603636	0.0267431	0.00363647
3	0.0748529	0.920531	0.0748529	0.0205309		0.0744905	0.921026	0.0744905	0.0210258
4	0.150394	1.26355	0.150394	0.0635514		0.146266	1.26792	0.146266	0.0679218
5	0.252941	1.6403	0.252941	0.140296		0.237944	1.65459	0.237944	0.15459
6	0.380253	2.05546	0.380253	0.255462		0.346708	2.0852	0.346708	0.285203
7	0.528736	2.51121	0.528736	0.411207		0.469063	2.56066	0.469063	0.460656
8	0.694087	3.00727	0.694087	0.607267		0.601169	3.07946	0.601169	0.679456
9	0.871942	3.54145	0.871942	0.84145		0.739388	3.63834	0.739388	0.938337
10	1.05837	4.11036	1.05837	1.11036		0.880662	4.23303	0.880662	1.23303
11	1.25016	4.71003	1.25016	1.41003		1.02267	4.85895	1.02267	1.55895
12	1.44485	5.33646	1.44485	1.73646		1.1638	5.51163	1.1638	1.91163
13	1.64068	5.9858	1.64068	2.0858		1.30307	6.18694	1.30307	2.28694
14	1.83647	6.6546	1.83647	2.4546		1.43995	6.88127	1.43995	2.68127
15	2.0315	7.33978	2.0315	2.83978		1.57426	7.59146	1.57426	3.09146
16	2.22537	8.03869	2.22537	3.23869		1.70604	8.31482	1.70604	3.51482
17	2.41792	8.74903	2.41792	3.64903		1.83549	9.04911	1.83549	3.94911
18	2.60913	9.46889	2.60913	4.06889		1.96287	9.79242	1.96287	4.39242
19	2.7991	10.1966	2.7991	4.49664		2.0885	10.5432	2.0885	4.84318
20	2.98795	10.9309	2.98795	4.9309		2.21266	11.3001	2.21266	5.30008
21	3.17587	11.6705	3.17587	5.37054		2.33565	12.062	2.33565	5.76203
22	3.36301	12.4146	3.36301	5.81461		2.45771	12.8281	2.45771	6.22814
23	3.54953	13.1623	3.54953	6.26232		2.57908	13.5977	2.57908	6.69766
24	3.73556	13.913	3.73556	6.71303		2.69993	14.37	2.69993	7.16999
25	3.92124	14.6662	3.92124	7.1662		2.82041	15.1446	2.82041	7.64463
26	4.10667	15.4214	4.10667	7.62138		2.94066	15.9212	2.94066	8.12116
27	4.29192	16.1782	4.29192	8.07821		3.06075	16.6992	3.06075	8.59923
28	4.47707	16.9364	4.47707	8.53639		3.18077	17.4786	3.18077	9.07858
29	4.66215	17.6957	4.66215	8.99567		3.30077	18.259	3.30077	9.55897
30	4.84722	18.4559	4.84722	9.45586		3.42078	19.0402	3.42078	10.0402
31	5.0323	19.2168	5.0323	9.91678		3.54083	19.8222	3.54083	10.5222
32	5.21741	19.9783	5.21741	10.3783		3.66094	20.6047	3.66094	11.0047
33	5.40255	20.7403	5.40255	10.8403		3.78111	21.3877	3.78111	11.4877
34	5.58774	21.5027	5.58774	11.3027		3.90135	22.1711	3.90135	11.9711
35	5.77298	22.2655	5.77298	11.7655		4.02165	22.9548	4.02165	12.4548
36	5.95827	23.0285	5.95827	12.2285		4.14202	23.7387	4.14202	12.9387
37	6.14361	23.7917	6.14361	12.6917		4.26246	24.5229	4.26246	13.4229
38	6.32899	24.5551	6.32899	13.1551		4.38295	25.3073	4.38295	13.9073
39	6.51442	25.3187	6.51442	13.6187		4.50349	26.0917	4.50349	14.3917
40	6.69988	26.0824	6.69988	14.0824		4.62407	26.8764	4.62407	14.8764
41	6.88537	26.8462	6.88537	14.5462		4.7447	27.6611	4.7447	15.3611
42	7.0709	27.61	7.0709	15.01		4.86536	28.4459	4.86536	15.8459
43	7.25645	28.3739	7.25645	15.4739		4.98605	29.2307	4.98605	16.3307
44	7.44203	29.1379	7.44203	15.9379		5.10677	30.0156	5.10677	16.8156
45	7.62762	29.9019	7.62762	16.4019		5.2275	30.8006	5.2275	17.3006
46	7.81323	30.666	7.81323	16.866		5.34826	31.5856	5.34826	17.7856
47	7.99885	31.4301	7.99885	17.3301		5.46903	32.3706	5.46903	18.2706
48	8.18449	32.1942	8.18449	17.7942		5.58981	33.1557	5.58981	18.7557
49	8.37014	32.9583	8.37014	18.2583		5.71061	33.9407	5.71061	19.2407
50	8.55579	33.7225	8.55579	18.7225		5.83141	34.7258	5.83141	19.7258
51	8.74145	34.4867	8.74145	19.1867		5.95223	35.5109	5.95223	20.2109
52	8.92712	35.2509	8.92712	19.6509		6.07304	36.2961	6.07304	20.6961
53	9.11279	36.015	9.11279	20.115		6.19387	37.0812	6.19387	21.1812
54	9.29847	36.7792	9.29847	20.5792		6.31469	37.8663	6.31469	21.6663
55	9.48415	37.5435	9.48415	21.0435		6.43552	38.6515	6.43552	22.1515
56	9.66983	38.3077	9.66983	21.5077		6.55636	39.4366	6.55636	22.6366
57	9.85552	39.0719	9.85552	21.9719		6.67719	40.2218	6.67719	23.1218
58	10.0412	39.8361	10.0412	22.4361		6.79803	41.0069	6.79803	23.6069
59	10.2269	40.6003	10.2269	22.9003		6.91887	41.7921	6.91887	24.0921
60	10.4126	41.3645	10.4126	23.3645		7.03971	42.5773	7.03971	24.5773
61	10.5983	42.1288	10.5983	23.8288		7.16055	43.3624	7.16055	25.0624
62	10.784	42.893	10.784	24.293		7.2814	44.1476	7.2814	25.5476
63	10.9697	43.6572	10.9697	24.7572		7.4023	44.9327	7.40224	26.0328
64	11.1554	44.4215	11.1554	25.2215		7.52365	45.7178	7.52308	26.5179
65	11.3413	45.1856	11.341	25.6857		7.64633	46.5025	7.64393	27.0031
66	11.529	45.949	11.5267	26.1499		7.77152	47.2865	7.76477	27.4883
67	11.7206	46.7108	11.7124	26.6142		7.90075	48.0695	7.88562	27.9734
68	11.9198	47.4692	11.8981	27.0784		8.03583	48.8509	8.00646	28.4586
69	12.1309	48.2221	12.0838	27.5426		8.17892	49.6298	8.12731	28.9438
70	12.3595	48.9659	12.2695	28.0069		8.33262	50.4054	8.24815	29.429
71	12.6127	49.6955	12.4552	28.4711		8.50016	51.1762	8.369	29.9141
72	12.8991	50.402	12.6409	28.9354		8.68558	51.94	8.48984	30.3993
73	13.2335	51.0603	12.8266	29.3996		8.89401	52.6935	8.61069	30.8845
74	13.6255	51.6368	13.0123	29.8638		9.1317	53.4317	8.73153	31.3697
75	14.0707	52.1159	13.198	30.3281		9.40649	54.1463	8.85238	31.8548
76	14.554	52.4978	13.3837	30.7923		9.73276	54.812	8.97323	32.34
77	15.0557	52.7916	13.5694	31.2565		10.1197	55.3951	9.09407	32.8252
78	15.5588	53.0081	13.7551	31.7208		10.5624	55.8784	9.21492	33.3104
79	16.0517	53.1582	13.9408	32.185		11.0451	56.2597	9.33576	33.7955
80	16.5275	53.2525	14.1265	32.6493		11.5469	56.548	9.45661	34.2807
81	16.9822	53.3008	14.3122	33.1135		12.0499	56.7557	9.57746	34.7659
82	17.4145	53.312	14.4979	33.5777		12.5418	56.8951	9.6983	35.2511
83	17.8248	53.2938	14.6836	34.042		13.015	56.9777	9.81915	35.7363
84	18.2148	53.2529	14.8692	34.5062		13.4651	57.0135	9.94	36.2214
85	18.5867	53.1946	15.0549	34.9704		13.8901	57.0107	10.0608	36.7066
86	18.9433	53.1234	15.2406	35.4347		14.2892	56.9761	10.1817	37.1918
87	19.2874	53.0431	15.4263	35.8989		14.663	56.9153	10.3025	37.677
88	19.6217	52.9563	15.612	36.3632		15.0121	56.8329	10.4234	38.1621
89	19.9488	52.8656	15.7977	36.8274		15.338	56.7327	10.5442	38.6473
90	20.271	52.7728	15.9834	37.2916		15.642	56.6178	10.6651	39.1325
91	20.5905	52.6793	16.1691	37.7559		15.9256	56.4906	10.7859	39.6177
92	20.9089	52.5865	16.3548	38.2201		16.1906	56.3533	10.9068	40.1028
93	21.2279	52.4954	16.5405	38.6844		16.4383	56.2077	11.0276	40.588
94	21.5486	52.4068	16.7262	39.1486		16.6703	56.055	11.1485	41.0732
95	21.8722	52.3214	16.9119	39.6128		16.8879	55.8965	11.2693	41.5584
96	22.1995	52.24	17.0976	40.0771		17.0926	55.7332	11.3902	42.0435
97	22.5311	52.1629	17.2833	40.5413		17.2857	55.5658	11.511	42.5287
98	22.8676	52.0906	17.469	41.0055		17.4685	55.3952	11.6318	43.0139
99	23.2093	52.0235	17.6547	41.4698		17.6423	55.2219	11.7527	43.4991
100	23.5564	51.9618	17.8404	41.934		17.8081	55.0464	11.8735	43.9843
101	23.909	51.9058	18.0261	42.3983		17.9673	54.8691	11.9944	44.4694
102	24.2672	51.8556	18.2118	42.8625		18.121	54.6906	12.1155	44.9545
103	24.6308	51.8112	18.3975	43.3267		18.2704	54.5111	12.2372	45.4395
104	24.9997	51.7727	18.5832	43.791		18.4166	54.3309	12.3601	45.9241
105	25.3737	51.7399	18.7689	44.2552		18.5608	54.1505	12.4851	46.4083
106	25.7526	51.7127	18.9547	44.7194		18.7038	53.97	12.613	46.8916
107	26.1359	51.6908	19.1415	45.1832		18.8464	53.7896	12.7445	47.374
108	26.5234	51.6741	19.3305	45.646		18.9893	53.6095	12.8808	47.855
109	26.9148	51.6621	19.5235	46.1073		19.1331	53.4298	13.0228	48.3344
110	27.3095	51.6546	19.7222	46.566		19.2783	53.2507	13.1715	48.8117
111	27.7073	51.651	19.929	47.0211		19.4254	53.0723	13.3281	49.2865
112	28.1077	51.651	20.1463	47.4712		19.5747	52.8947	13.4939	49.7582
113	28.5104	51.6541	20.3768	47.9146		19.7266	52.7179	13.6703	50.2259
114	28.915	51.6598	20.6234	48.349		19.8813	52.5422	13.8588	50.6889
115	29.3211	51.6677	20.8893	48.7719		20.0391	52.3675	14.0614	51.1459
116	29.7284	51.6773	21.1777	49.1794		20.2001	52.1939	14.2801	51.5954
117	30.1366	51.6883	21.4918	49.5673		20.3647	52.0216	14.5172	52.0354
118	30.5454	51.7001	21.8343	49.9301		20.533	51.8506	14.7751	52.4634
119	30.9546	51.7125	22.2071	50.2619		20.7052	51.6811	15.0565	52.8762
120	31.3639	51.7251	22.6103	50.5562		20.8815	51.513	15.3639	53.27
121	31.773	51.7376	23.0426	50.807		21.0621	51.3467	15.6994	53.6401
122	32.1819	51.7497	23.5007	51.0096		21.247	51.182	16.0651	53.98
123	32.5905	51.7613	23.9799	51.1605		21.4366	51.0193	16.4625	54.2817
124	32.9984	51.7721	24.4743	51.2586		21.631	50.8585	16.8917	54.5364
125	33.4058	51.7821	24.978	51.3051		21.8303	50.6999	17.3498	54.7358
126	33.8124	51.7911	25.4855	51.303		22.0348	50.5435	17.8316	54.8735
127	34.2184	51.7991	25.9923	51.2571		22.2447	50.3896	18.3296	54.9461
128	34.6235	51.8061	26.4951	51.1733		22.46	50.2383	18.8354	54.9533
129	35.0279	51.812	26.9921	51.0582		22.6811	50.0897	19.341	54.8978
130	35.4316	51.8169	27.4827	50.9187		22.908	49.944	19.8393	54.7847
131	35.8345	51.8208	27.9675	50.7616		23.141	49.8015	20.3252	54.6208
132	36.2367	51.8237	28.4477	50.5936		23.3802	49.6624	20.7954	54.4134
133	36.6383	51.8258	28.9251	50.421		23.6258	49.5267	21.2486	54.1701
134	37.0392	51.8271	29.4018	50.2495		23.878	49.3948	21.6848	53.8977
135	37.4397	51.8276	29.8795	50.0847		24.1369	49.2669	22.1054	53.6029
136	37.8396	51.8276	30.3598	49.9311		24.4028	49.1434	22.5123	53.2911
137	38.2392	51.827	30.8438	49.7931		24.6762	49.0246	22.9082	52.9674
138	38.6384	51.8259	31.3321	49.6738		24.9575	48.9111	23.296	52.636
139	39.0373	51.8244	31.8246	49.5759		25.2472	48.8034	23.6787	52.3009
140	39.436	51.8227	32.3209	49.5011		25.546	48.7023	24.0594	51.9655
141	39.8345	51.8207	32.8201	49.4499		25.8543	48.6085	24.441	51.633
142	40.2329	51.8186	33.3213	49.4223		26.1727	48.5228	24.8264	51.3067
143	40.6313	51.8164	33.8233	49.4172		26.5018	48.4461	25.2182	50.9897
144	41.0296	51.8141	34.3253	49.4328		26.8419	48.3793	25.6188	50.6852
145	41.4279	51.8119	34.8265	49.4667		27.1935	48.3235	26.03	50.3967
146	41.8263	51.8097	35.3265	49.5163		27.5568	48.2795	26.4535	50.1274
147	42.2247	51.8077	35.825	49.5784		27.9319	48.2483	26.8901	49.8808
148	42.6232	51.8057	36.3222	49.6498		28.3186	48.2306	27.34	49.6598
149	43.0219	51.8039	36.8183	49.7273		28.7167	48.227	27.8028	49.4673
150	43.4206	51.8023	37.3137	49.8076		29.1257	48.2381	28.2772	49.3054
151	43.8195	51.8008	37.8088	49.8878		29.5449	48.264	28.7618	49.1752
152	44.2185	51.7995	38.3041	49.9651		29.9734	48.3044	29.2543	49.0773
153	44.6177	51.7984	38.7999	50.0371		30.4103	48.359	29.7526	49.0111
154	45.017	51.7975	39.2966	50.1017		30.8546	48.427	30.2545	48.9752
155	45.4165	51.7967	39.7941	50.1574		31.3051	48.5073	30.758	48.9674
156	45.816	51.7961	40.2926	50.2029		31.7609	48.5983	31.2616	48.9851
157	46.2157	51.7957	40.7918	50.2374		32.2207	48.6987	31.764	49.025
158	46.6155	51.7954	41.2917	50.2608		32.6837	48.8064	32.2647	49.0837
159	47.0154	51.7952	41.792	50.273		33.1488	48.9197	32.7632	49.1576
160	47.4153	51.7952	42.2925	50.2747		33.6152	49.0366	33.2595	49.2432
161	47.8154	51.7953	42.793	50.2665		34.0821	49.1551	33.7541	49.337
162	48.2155	51.7954	43.2932	50.2498		34.5487	49.2734	34.2473	49.4358
163	48.6157	51.7956	43.7932	50.2257		35.0145	49.3899	34.7396	49.5366
164	49.0159	51.7959	44.2928	50.1957		35.4789	49.503	35.2317	49.6367
165	49.4161	51.7963	44.7922	50.1615		35.9411	49.6113	35.724	49.7336
166	49.8164	51.7966	45.2913	50.1244		36.4008	49.7139	36.217	49.8254
167	50.2167	51.797	45.7902	50.0861		36.8576	49.8098	36.7109	49.9102
168	50.617	51.7974	46.2891	50.048		37.3109	49.8984	37.206	49.9867
169	51.0173	51.7978	46.7881	50.0115		37.7606	49.9793	37.7022	50.0538
170	51.4175	51.7982	47.2872	49.9776		38.2062	50.0522	38.1996	50.1109
171	51.8178	51.7985	47.7864	49.9473		38.6477	50.117	38.698	50.1577
172	52.2181	51.7989	48.2859	49.9214		39.0849	50.1739	39.1972	50.1941
173	52.6183	51.7992	48.7856	49.9004		39.5176	50.2229	39.6971	50.2204
174	53.0186	51.7995	49.2854	49.8847		39.9459	50.2644	40.1974	50.237
175	53.4188	51.7998	49.7854	49.8744		40.3698	50.2987	40.6979	50.2448
176	53.8189	51.8	50.2855	49.8693		40.7895	50.3263	41.1984	50.2445
177	54.2191	51.8002	50.7856	49.8692		41.2049	50.3476	41.6989	50.2372
178	54.6192	51.8004	51.2857	49.8738		41.6164	50.363	42.1992	50.2239
179	55.0193	51.8005	51.7858	49.8823		42.0242	50.3731	42.6994	50.2057
180	55.4194	51.8006	52.2857	49.8943		42.4283	50.3782	43.1993	50.1838
181	55.8195	51.8007	52.7857	49.909		42.8292	50.3789	43.6991	50.1591
182	56.2195	51.8008	53.2855	49.9256		43.2271	50.3756	44.1988	50.1328
183	56.6195	51.8008	53.7853	49.9435		43.6222	50.3688	44.6984	50.1058
184	57.0196	51.8008	54.285	49.9618		44.0148	50.3588	45.1979	50.0789
185	57.4196	51.8008	54.7848	49.9799		44.4052	50.3461	45.6974	50.0529
186	57.8195	51.8008	55.2846	49.9973		44.7937	50.3309	46.197	50.0284
187	58.2195	51.8008	55.7844	50.0132		45.1805	50.3138	46.6966	50.006
188	58.6195	51.8007	56.2842	50.0274		45.5658	50.2949	47.1963	49.9859
189	59.0194	51.8007	56.7841	50.0394		45.95	50.2747	47.6961	49.9686
190	59.4194	51.8006	57.284	50.049		46.3332	50.2533	48.196	49.9541
191	59.8193	51.8006	57.784	50.0561		46.7157	50.2311	48.6959	49.9426
192	60.2193	51.8005	58.284	50.0607		47.0977	50.2084	49.1959	49.9341
193	60.6192	51.8004	58.784	50.0627		47.4794	50.1852	49.6959	49.9283
194	61.0192	51.8003	59.284	50.0624		47.8609	50.162	50.196	49.9253
195	61.4191	51.8003	59.7841	50.0598		48.2425	50.1388	50.6961	49.9246
196	61.8191	51.8002	60.2841	50.0555		48.6243	50.1159	51.1961	49.9262
197	62.219	51.8002	60.7841	50.0495		49.0064	50.0934	51.6961	49.9296
198	62.619	51.8001	61.284	50.0423		49.3891	50.0715	52.1962	49.9346
199	63.019	51.8001	61.784	50.0342		49.7724	50.0504	52.6962	49.9408
200	63.4189	51.8	62.2839	50.0256		50.1563	50.0301	53.1962	49.9479
201	63.8189	51.8	62.7839	50.0168		50.5412	50.0108	53.6961	49.9557
202	64.2189	51.7999	63.2838	50.0082		50.9269	49.9926	54.1961	49.9638
203	64.6189	51.7999	63.7838	50		51.3135	49.9756	54.6961	49.9719
204	65.0188	51.7999	64.2837	49.9925		51.7012	49.9599	55.196	49.9799
205	65.4188	51.7999	64.7837	49.9858		52.09	49.9454	55.696	49.9875
206	65.8188	51.7999	65.2837	49.9803		52.4798	49.9324	56.1959	49.9945
207	66.2188	51.7999	65.7837	49.9759		52.8708	49.9207	56.6959	50.0009
208	66.6188	51.7999	66.2837	49.9727		53.2629	49.9104	57.1959	50.0065
209	67.0188	51.7999	66.7837	49.9707		53.6562	49.9016	57.6959	50.0112
210	67.4188	51.7999	67.2837	49.9699		54.0506	49.8942	58.1959	50.0151
211	67.8188	51.7999	67.7837	49.9703		54.446	49.8883	58.6959	50.0181
212	68.2188	51.7999	68.2837	49.9716		54.8426	49.8837	59.1959	50.0202
213	68.6188	51.7999	68.7837	49.9739		55.2401	49.8804	59.6959	50.0215
214	69.0188	51.7999	69.2837	49.9769		55.6387	49.8785	60.1959	50.0221
215	69.4189	51.7999	69.7837	49.9804		56.0382	49.8778	60.6959	50.0219
216	69.8189	51.7999	70.2837	49.9843		56.4385	49.8783	61.1959	50.0212
217	70.2189	51.7999	70.7836	49.9885		56.8397	49.8798	61.6959	50.02
218	70.6189	51.7999	71.2836	49.9927		57.2416	49.8824	62.1959	50.0183
219	71.0189	51.7999	71.7836	49.9968		57.6442	49.8859	62.6959	50.0163
220	71.4189	51.8	72.2836	50.0006		58.0475	49.8902	63.1959	50.0141
221	71.8189	51.8	72.7836	50.0042		58.4512	49.8953	63.6959	50.0118
222	72.2189	51.8	73.2836	50.0073		58.8555	49.901	64.1959	50.0094
223	72.6189	51.8	73.7836	50.0098		59.2601	49.9072	64.6959	50.007
224	73.0189	51.8	74.2836	50.0119		59.665	49.9139	65.1959	50.0047
225	73.4189	51.8	74.7836	50.0133		60.0703	49.921	65.6959	50.0025
226	73.8189	51.8	75.2836	50.0141		60.4756	49.9283	66.1959	50.0006
227	74.2189	51.8	75.7836	50.0144		60.8812	49.9358	66.6959	49.9988
228	74.6189	51.8	76.2836	50.0141		61.2867	49.9434	67.1959	49.9973
229	75.0189	51.8	76.7836	50.0134		61.6923	49.951	67.6958	49.996
230	75.4189	51.8	77.2836	50.0123		62.0979	49.9585	68.1958	49.995
231	75.8189	51.8	77.7836	50.0108		62.5033	49.9659	68.6958	49.9943
232	76.2189	51.8	78.2836	50.0091		62.9086	49.9731	69.1958	49.9938
233	76.6189	51.8	78.7836	50.0072		63.3137	49.98	69.6958	49.9935
234	77.0189	51.8	79.2836	50.0052		63.7186	49.9867	70.1959	49.9935
235	77.4189	51.8	79.7836	50.0032		64.1233	49.993	70.6959	49.9936
236	77.8189	51.8	80.2836	50.0012		64.5276	49.9989	71.1959	49.9939
237	78.2189	51.8	80.7836	49.9994		64.9317	50.0044	71.6959	49.9943
238	78.6189	51.8	81.2836	49.9977		65.3355	50.0094	72.1959	49.9949
239	79.0189	51.8	81.7836	49.9963		65.7389	50.014	72.6959	49.9955
240	79.4189	51.8	82.2836	49.9951		66.142	50.0182	73.1959	49.9962
241	79.8189	51.8	82.7836	49.9942		66.5447	50.0219	73.6959	49.9969
242	80.2189	51.8	83.2836	49.9936		66.9471	50.0251	74.1959	49.9976
243	80.6189	51.8	83.7836	49.9932		67.3491	50.0278	74.6958	49.9983
244	81.0189	51.8	84.2836	49.9931		67.7508	50.0301	75.1958	49.9989
245	81.4189	51.8	84.7836	49.9933		68.1522	50.0319	75.6958	49.9996
246	81.8189	51.8	85.2836	49.9937		68.5532	50.0333	76.1958	50.0001
247	82.2189	51.8	85.7836	49.9942		68.954	50.0343	76.6958	50.0006
248	82.6189	51.8	86.2836	49.995		69.3544	50.0349	77.1958	50.001
249	83.0189	51.8	86.7836	49.9958		69.7546	50.0351	77.6958	50.0013
250	83.4189	51.8	87.2836	49.9967		70.1545	50.035	78.1958	50.0016
251	83.8189	51.8	87.7836	49.9977		70.5541	50.0345	78.6958	50.0018
252	84.2189	51.8	88.2836	49.9986		70.9536	50.0338	79.1958	50.0019
253	84.6189	51.8	88.7836	49.9996		71.3528	50.0328	79.6958	50.0019
254	85.0189	51.8	89.2836	50.0004		71.7519	50.0315	80.1958	50.0019
255	85.4189	51.8	89.7836	50.0012		72.1508	50.0301	80.6958	50.0019
256	85.8189	51.8	90.2836	50.0019		72.5495	50.0284	81.1958	50.0017
257	86.2189	51.8	90.7836	50.0024		72.9482	50.0266	81.6958	50.0016
258	86.6189	51.8	91.2836	50.0028		73.3468	50.0247	82.1958	50.0014
259	87.0189	51.8	91.7836	50.0031		73.7452	50.0227	82.6958	50.0012
260	87.4189	51.8	92.2836	50.0033		74.1437	50.0206	83.1958	50.001
261	87.8189	51.8	92.7836	50.0033		74.542	50.0185	83.6958	50.0008
262	88.2189	51.8	93.2836	50.0032		74.9404	50.0163	84.1958	50.0006
263	88.6189	51.8	93.7836	50.003		75.3388	50.0141	84.6958	50.0004
264	89.0189	51.8	94.2836	50.0027		75.7372	50.012	85.1958	50.0002
265	89.4189	51.8	94.7836	50.0024		76.1356	50.0099	85.6958	50
266	89.8189	51.8	95.2836	50.0019		76.534	50.0078	86.1958	49.9999
267	90.2189	51.8	95.7836	50.0015		76.9325	50.0058	86.6958	49.9998
268	90.6189	51.8	96.2836	50.001		77.3311	50.0039	87.1958	49.9996
269	91.0189	51.8	96.7836	50.0006		77.7297	50.0021	87.6958	49.9996
270	91.4189	51.8	97.2836	50.0001		78.1284	50.0004	88.1958	49.9995
271	91.8189	51.8	97.7836	49.9997		78.5272	49.9988	88.6958	49.9995
272	92.2189	51.8	98.2836	49.9994		78.9261	49.9973	89.1958	49.9994
273	92.6189	51.8	98.7836	49.9991		79.3251	49.9959	89.6958	49.9994
274	93.0189	51.8	99.2836	49.9988		79.7242	49.9947	90.1958	49.9994
275	93.4189	51.8	99.7836	49.9986		80.1233	49.9936	90.6958	49.9995
276	93.8189	51.8	100.284	49.9985		80.5226	49.9927	91.1958	49.9995
277	94.2189	51.8	100.784	49.9984		80.922	49.9919	91.6958	49.9996
278	94.6189	51.8	101.284	49.9984		81.3215	49.9912	92.1958	49.9996
279	95.0189	51.8	101.784	49.9985		81.7211	49.9906	92.6958	49.9997
280	95.4189	51.8	102.284	49.9986		82.1207	49.9902	93.1958	49.9997
281	95.8189	51.8	102.784	49.9987		82.5205	49.9899	93.6958	49.9998
282	96.2189	51.8	103.284	49.9989		82.9204	49.9897	94.1958	49.9999
283	96.6189	51.8	103.784	49.9991		83.3203	49.9896	94.6958	49.9999
284	97.0189	51.8	104.284	49.9993		83.7203	49.9896	95.1958	50
285	97.4189	51.8	104.784	49.9995		84.1204	49.9897	95.6958	50
286	97.8189	51.8	105.284	49.9998		84.5206	49.9899	96.1958	50.0001
287	98.2189	51.8	105.784	50		84.9208	49.9902	96.6958	50.0001
288	98.6189	51.8	106.284	50.0002		85.321	49.9906	97.1958	50.0001
289	99.0189	51.8	106.784	50.0003		85.7213	49.991	97.6958	50.0001
290	99.4189	51.8	107.284	50.0005		86.1217	49.9915	98.1958	50.0002
291	99.8189	51.8	107.784	50.0006		86.5221	49.992	98.6958	50.0002
292	100.219	51.8	108.284	50.0007		86.9225	49.9925	99.1958	50.0002
293	100.619	51.8	108.784	50.0007		87.323	49.9931	99.6958	50.0002
294	101.019	51.8	109.284	50.0008		87.7234	49.9938	100.196	50.0002
295	101.419	51.8	109.784	50.0008		88.1239	49.9944	100.696	50.0002
296	101.819	51.8	110.284	50.0007		88.5244	49.995	101.196	50.0001
297	102.219	51.8	110.784	50.0007		88.9249	49.9957	101.696	50.0001
298	102.619	51.8	111.284	50.0006		89.3253	49.9963	102.196	50.0001
299	103.019	51.8	111.784	50.0005		89.7258	49.9969	102.696	50.0001

## Sheet: Sea data
	Actual path		Desired path
time	longitude	latitude	longitude	latitude		Path following error
0	122.666	37.4637	122.658	37.4539		675.685
0.5	122.666	37.4637	122.69	37.441		675.685
1	122.666	37.4637	122.725	37.4253		675.685
1.5	122.666	37.4637	122.733	37.4031		675.685
2	122.666	37.4637	122.737	37.3914		675.685
2.5	122.666	37.4637				675.685
3	122.666	37.4637				675.102
3.5	122.666	37.4637				675.102
4	122.666	37.4637				675.102
4.5	122.666	37.4637				675.102
5	122.666	37.4637				675.102
5.5	122.666	37.4637				675.102
6	122.666	37.4637				675.102
6.5	122.666	37.4637				675.102
7	122.666	37.4637				675.102
7.5	122.666	37.4637				675.102
8	122.666	37.4637				675.102
8.5	122.666	37.4637				675.102
9	122.666	37.4637				675.102
9.5	122.666	37.4637				675.102
10	122.666	37.4637				675.102
10.5	122.666	37.4637				675.102
11	122.666	37.4637				675.102
11.5	122.666	37.4637				675.102
12	122.666	37.4636				675.102
12.5	122.666	37.4636				674.518
13	122.666	37.4636				674.518
13.5	122.666	37.4636				674.518
14	122.666	37.4636				674.518
14.5	122.666	37.4636				674.518
15	122.666	37.4636				674.518
15.5	122.666	37.4636				674.518
16	122.666	37.4636				674.518
16.5	122.666	37.4636				674.518
17	122.666	37.4636				674.518
17.5	122.666	37.4636				674.518
18	122.666	37.4636				674.518
18.5	122.666	37.4636				674.518
19	122.666	37.4636				674.518
19.5	122.666	37.4636				673.935
20	122.666	37.4636				673.935
20.5	122.666	37.4636				673.935
21	122.666	37.4636				673.935
21.5	122.666	37.4636				673.935
22	122.666	37.4636				673.935
22.5	122.666	37.4636				673.935
23	122.666	37.4636				673.935
23.5	122.666	37.4636				673.935
24	122.666	37.4636				673.935
24.5	122.666	37.4636				673.935
25	122.666	37.4636				673.935
25.5	122.666	37.4636				673.935
26	122.666	37.4636				673.935
26.5	122.666	37.4636				673.935
27	122.666	37.4636				673.935
27.5	122.666	37.4636				673.935
28	122.666	37.4636				673.352
28.5	122.666	37.4636				673.352
29	122.666	37.4636				673.352
29.5	122.666	37.4636				673.352
30	122.666	37.4636				673.352
30.5	122.666	37.4636				673.352
31	122.666	37.4636				673.352
31.5	122.666	37.4636				673.352
32	122.666	37.4636				673.352
32.5	122.666	37.4636				673.352
33	122.666	37.4636				673.352
33.5	122.666	37.4636				673.352
34	122.666	37.4636				673.352
34.5	122.666	37.4636				673.352
35	122.666	37.4636				672.769
35.5	122.666	37.4636				672.769
36	122.666	37.4636				672.769
36.5	122.666	37.4636				672.769
37	122.666	37.4636				672.769
37.5	122.666	37.4636				672.769
38	122.666	37.4636				672.769
38.5	122.666	37.4636				672.769
39	122.666	37.4636				672.769
39.5	122.666	37.4636				672.769
40	122.666	37.4636				672.769
40.5	122.666	37.4636				672.769
41	122.666	37.4636				672.769
41.5	122.666	37.4636				672.769
42	122.666	37.4636				672.769
42.5	122.666	37.4636				672.769
43	122.666	37.4636				672.769
43.5	122.666	37.4636				672.185
44	122.666	37.4636				672.185
44.5	122.666	37.4636				672.452
45	122.666	37.4636				672.452
45.5	122.666	37.4636				672.452
46	122.666	37.4636				672.452
46.5	122.666	37.4636				672.452
47	122.666	37.4636				672.452
47.5	122.666	37.4636				672.452
48	122.666	37.4636				672.452
48.5	122.666	37.4636				672.452
49	122.666	37.4636				672.452
49.5	122.666	37.4636				671.869
50	122.666	37.4636				671.869
50.5	122.666	37.4636				671.869
51	122.666	37.4636				671.869
51.5	122.666	37.4636				671.869
52	122.666	37.4636				671.869
52.5	122.666	37.4636				671.869
53	122.666	37.4636				671.869
53.5	122.666	37.4636				671.869
54	122.666	37.4636				671.869
54.5	122.666	37.4636				671.869
55	122.666	37.4636				671.869
55.5	122.666	37.4636				671.869
56	122.666	37.4636				671.869
56.5	122.666	37.4636				671.869
57	122.666	37.4636				671.869
57.5	122.666	37.4636				671.869
58	122.666	37.4636				671.869
58.5	122.666	37.4636				671.869
59	122.666	37.4636				671.869
59.5	122.666	37.4636				671.869
60	122.666	37.4636				671.286
60.5	122.666	37.4636				671.286
61	122.666	37.4636				671.286
61.5	122.666	37.4636				671.286
62	122.666	37.4636				671.286
62.5	122.666	37.4636				671.286
63	122.666	37.4636				671.286
63.5	122.666	37.4636				671.286
64	122.666	37.4636				671.286
64.5	122.666	37.4636				671.286
65	122.666	37.4636				671.286
65.5	122.666	37.4636				671.286
66	122.666	37.4636				671.286
66.5	122.666	37.4636				671.286
67	122.666	37.4636				671.286
67.5	122.666	37.4636				671.286
68	122.666	37.4636				671.286
68.5	122.666	37.4636				670.969
69	122.666	37.4636				670.969
69.5	122.666	37.4636				670.969
70	122.666	37.4636				670.969
70.5	122.666	37.4636				670.969
71	122.666	37.4636				670.969
71.5	122.666	37.4636				670.969
72	122.666	37.4636				670.969
72.5	122.666	37.4636				670.969
73	122.666	37.4636				670.969
73.5	122.666	37.4636				670.969
74	122.666	37.4636				670.969
74.5	122.666	37.4636				670.386
75	122.666	37.4636				670.386
75.5	122.666	37.4636				670.386
76	122.666	37.4636				670.386
76.5	122.666	37.4636				670.386
77	122.666	37.4636				670.386
77.5	122.666	37.4636				670.386
78	122.666	37.4636				670.386
78.5	122.666	37.4636				670.386
79	122.666	37.4636				670.653
79.5	122.666	37.4636				670.653
80	122.666	37.4636				670.653
80.5	122.666	37.4636				670.653
81	122.666	37.4635				670.653
81.5	122.666	37.4635				670.07
82	122.666	37.4635				670.07
82.5	122.666	37.4635				670.07
83	122.666	37.4635				670.07
83.5	122.666	37.4635				670.07
84	122.666	37.4635				669.753
84.5	122.666	37.4635				669.753
85	122.666	37.4635				669.437
85.5	122.666	37.4635				669.437
86	122.666	37.4635				669.437
86.5	122.666	37.4635				669.437
87	122.666	37.4635				669.437
87.5	122.666	37.4635				668.804
88	122.666	37.4635				668.804
88.5	122.666	37.4635				668.754
89	122.666	37.4635				668.754
89.5	122.666	37.4635				668.754
90	122.666	37.4635				668.754
90.5	122.666	37.4635				668.754
91	122.666	37.4635				668.388
91.5	122.666	37.4635				668.388
92	122.666	37.4635				668.388
92.5	122.666	37.4635				668.388
93	122.666	37.4635				668.388
93.5	122.666	37.4635				667.488
94	122.666	37.4635				667.488
94.5	122.666	37.4635				667.172
95	122.666	37.4635				667.172
95.5	122.666	37.4635				667.172
96	122.666	37.4635				667.172
96.5	122.666	37.4634				667.172
97	122.666	37.4634				667.122
97.5	122.666	37.4634				667.122
98	122.666	37.4634				667.122
98.5	122.666	37.4634				667.122
99	122.666	37.4634				667.122
99.5	122.666	37.4634				666.806
100	122.666	37.4634				666.806
100.5	122.666	37.4634				666.806
101	122.666	37.4634				666.806
101.5	122.666	37.4634				666.806
102	122.666	37.4634				666.806
102.5	122.666	37.4634				666.806
103	122.666	37.4634				666.49
103.5	122.666	37.4634				666.49
104	122.666	37.4634				666.756
104.5	122.666	37.4634				666.756
105	122.666	37.4634				666.756
105.5	122.666	37.4634				666.756
106	122.666	37.4634				666.756
106.5	122.666	37.4634				666.44
107	122.666	37.4634				666.44
107.5	122.666	37.4634				666.44
108	122.666	37.4634				666.44
108.5	122.666	37.4634				666.44
109	122.666	37.4634				666.44
109.5	122.666	37.4634				666.44
110	122.666	37.4634				666.44
110.5	122.666	37.4634				666.44
111	122.666	37.4634				666.44
111.5	122.666	37.4634				666.44
112	122.666	37.4634				666.44
112.5	122.666	37.4634				666.123
113	122.666	37.4634				666.123
113.5	122.666	37.4634				666.39
114	122.666	37.4634				666.39
114.5	122.666	37.4634				666.39
115	122.666	37.4634				666.39
115.5	122.666	37.4634				666.39
116	122.666	37.4634				666.657
116.5	122.666	37.4634				666.657
117	122.666	37.4634				666.657
117.5	122.666	37.4634				666.657
118	122.666	37.4634				666.657
118.5	122.666	37.4634				666.341
119	122.666	37.4634				666.341
119.5	122.666	37.4634				666.341
120	122.666	37.4634				666.341
120.5	122.666	37.4634				666.341
121	122.666	37.4634				666.341
121.5	122.666	37.4634				666.341
122	122.666	37.4634				666.024
122.5	122.666	37.4634				666.024
123	122.666	37.4634				666.024
123.5	122.666	37.4634				666.024
124	122.666	37.4634				666.024
124.5	122.666	37.4634				665.975
125	122.666	37.4634				665.975
125.5	122.666	37.4634				665.975
126	122.666	37.4634				665.975
126.5	122.666	37.4634				665.975
127	122.666	37.4634				665.975
127.5	122.666	37.4634				665.975
128	122.666	37.4634				665.975
128.5	122.666	37.4634				665.975
129	122.666	37.4634				665.975
129.5	122.666	37.4634				665.975
130	122.666	37.4634				665.975
130.5	122.666	37.4634				665.975
131	122.666	37.4634				665.975
131.5	122.666	37.4634				665.658
132	122.666	37.4634				665.658
132.5	122.666	37.4634				665.658
133	122.666	37.4634				665.658
133.5	122.666	37.4634				665.658
134	122.666	37.4634				665.925
134.5	122.666	37.4634				665.925
135	122.666	37.4634				666.192
135.5	122.666	37.4634				666.192
136	122.666	37.4634				666.192
136.5	122.666	37.4634				666.192
137	122.666	37.4633				666.192
137.5	122.666	37.4633				665.875
138	122.666	37.4633				665.875
138.5	122.666	37.4633				665.875
139	122.666	37.4633				665.875
139.5	122.666	37.4633				665.875
140	122.666	37.4633				665.875
140.5	122.666	37.4633				665.875
141	122.666	37.4633				665.292
141.5	122.666	37.4633				665.292
142	122.666	37.4633				665.292
142.5	122.666	37.4633				665.292
143	122.666	37.4633				665.292
143.5	122.666	37.4633				664.976
144	122.666	37.4633				664.976
144.5	122.666	37.4633				664.976
145	122.666	37.4633				664.976
145.5	122.666	37.4633				664.976
146	122.666	37.4633				664.976
146.5	122.666	37.4633				664.976
147	122.666	37.4633				664.392
147.5	122.666	37.4633				664.392
148	122.666	37.4633				664.392
148.5	122.666	37.4633				664.392
149	122.666	37.4633				664.392
149.5	122.666	37.4633				664.343
150	122.666	37.4633				664.343
150.5	122.666	37.4633				664.343
151	122.666	37.4633				664.343
151.5	122.666	37.4633				664.343
152	122.666	37.4633				664.343
152.5	122.666	37.4633				664.343
153	122.666	37.4633				664.61
153.5	122.666	37.4633				664.61
154	122.666	37.4633				664.026
154.5	122.666	37.4633				664.026
155	122.666	37.4633				664.026
155.5	122.666	37.4633				664.026
156	122.666	37.4633				664.026
156.5	122.666	37.4633				664.56
157	122.666	37.4633				664.56
157.5	122.666	37.4633				664.56
158	122.666	37.4633				664.56
158.5	122.666	37.4633				664.56
159	122.666	37.4633				663.977
159.5	122.666	37.4633				663.977
160	122.666	37.4633				663.127
160.5	122.666	37.4633				663.127
161	122.666	37.4633				663.127
161.5	122.666	37.4633				663.127
162	122.666	37.4633				663.127
162.5	122.666	37.4633				663.393
163	122.666	37.4633				663.393
163.5	122.666	37.4633				663.393
164	122.666	37.4633				663.393
164.5	122.666	37.4633				663.393
165	122.666	37.4633				663.393
165.5	122.666	37.4633				663.393
166	122.666	37.4633				663.077
166.5	122.666	37.4633				663.077
167	122.666	37.4633				663.077
167.5	122.666	37.4633				663.077
168	122.666	37.4633				663.077
168.5	122.666	37.4633				662.761
169	122.666	37.4633				662.761
169.5	122.666	37.4633				662.761
170	122.666	37.4633				662.761
170.5	122.666	37.4633				662.761
171	122.666	37.4633				662.761
171.5	122.666	37.4633				662.761
172	122.666	37.4633				662.444
172.5	122.666	37.4633				662.444
173	122.666	37.4633				662.444
173.5	122.666	37.4633				662.444
174	122.666	37.4633				662.444
174.5	122.666	37.4633				662.711
175	122.666	37.4632				662.711
175.5	122.666	37.4632				662.395
176	122.666	37.4632				662.395
176.5	122.666	37.4632				662.395
177	122.666	37.4632				662.395
177.5	122.666	37.4632				662.395
178	122.666	37.4632				662.395
178.5	122.666	37.4632				662.395
179	122.666	37.4632				661.811
179.5	122.666	37.4632				661.811
180	122.666	37.4632				661.811
180.5	122.666	37.4632				661.811
181	122.666	37.4632				661.811
181.5	122.666	37.4632				662.078
182	122.666	37.4632				662.078
182.5	122.666	37.4632				662.078
183	122.666	37.4632				662.078
183.5	122.666	37.4632				662.078
184	122.666	37.4632				661.762
184.5	122.666	37.4632				661.762
185	122.666	37.4632				662.028
185.5	122.666	37.4632				662.028
186	122.666	37.4632				662.028
186.5	122.666	37.4632				662.028
187	122.666	37.4632				662.028
187.5	122.666	37.4632				661.445
188	122.666	37.4632				661.445
188.5	122.666	37.4632				661.712
189	122.666	37.4632				661.712
189.5	122.666	37.4632				661.712
190	122.666	37.4632				661.712
190.5	122.666	37.4632				661.712
191	122.666	37.4632				661.712
191.5	122.666	37.4632				661.712
192	122.666	37.4632				661.712
192.5	122.666	37.4632				661.712
193	122.666	37.4632				661.712
193.5	122.666	37.4632				661.712
194	122.666	37.4632				661.712
194.5	122.666	37.4632				661.712
195	122.666	37.4632				661.712
195.5	122.666	37.4632				661.712
196	122.666	37.4632				661.712
196.5	122.666	37.4632				661.712
197	122.666	37.4632				661.396
197.5	122.666	37.4632				661.396
198	122.666	37.4632				661.396
198.5	122.666	37.4632				661.396
199	122.666	37.4632				661.396
199.5	122.666	37.4632				661.662
200	122.666	37.4632				661.662
200.5	122.666	37.4632				661.662
201	122.666	37.4632				661.662
201.5	122.666	37.4632				661.662
202	122.666	37.4632				661.662
202.5	122.666	37.4632				661.662
203	122.666	37.4632				661.079
203.5	122.666	37.4632				661.079
204	122.666	37.4632				661.346
204.5	122.666	37.4632				661.346
205	122.666	37.4632				661.346
205.5	122.666	37.4632				661.346
206	122.666	37.4632				661.346
206.5	122.666	37.4632				660.763
207	122.666	37.4632				660.763
207.5	122.666	37.4632				660.763
208	122.666	37.4632				660.763
208.5	122.666	37.4632				660.763
209	122.666	37.4632				660.713
209.5	122.667	37.4632				660.713
210	122.667	37.4632				660.397
210.5	122.667	37.4632				660.397
211	122.667	37.4632				660.397
211.5	122.667	37.4632				660.397
212	122.667	37.4632				660.397
212.5	122.667	37.4632				660.663
213	122.667	37.4632				660.663
213.5	122.667	37.4632				660.663
214	122.667	37.4632				660.663
214.5	122.667	37.4631				660.663
215	122.667	37.4631				660.347
215.5	122.667	37.4631				660.347
216	122.667	37.4631				660.031
216.5	122.667	37.4631				660.031
217	122.667	37.4631				660.031
217.5	122.667	37.4631				660.031
218	122.667	37.4631				660.031
218.5	122.667	37.4631				659.447
219	122.667	37.4631				659.447
219.5	122.667	37.4631				659.714
220	122.667	37.4631				659.714
220.5	122.667	37.4631				659.714
221	122.667	37.4631				659.714
221.5	122.667	37.4631				659.714
222	122.667	37.4631				659.398
222.5	122.667	37.4631				659.398
223	122.667	37.4631				659.398
223.5	122.667	37.4631				659.398
224	122.667	37.4631				659.398
224.5	122.667	37.4631				659.665
225	122.667	37.4631				659.665
225.5	122.667	37.4631				659.081
226	122.667	37.4631				659.081
226.5	122.667	37.4631				659.081
227	122.667	37.4631				659.081
227.5	122.667	37.4631				659.081
228	122.667	37.4631				658.765
228.5	122.667	37.4631				658.765
229	122.667	37.4631				658.765
229.5	122.667	37.4631				658.765
230	122.667	37.4631				658.765
230.5	122.667	37.4631				658.765
231	122.667	37.4631				658.765
231.5	122.667	37.4631				658.448
232	122.667	37.4631				658.448
232.5	122.667	37.4631				658.448
233	122.667	37.4631				658.448
233.5	122.667	37.4631				658.448
234	122.667	37.4631				658.399
234.5	122.667	37.4631				658.399
235	122.667	37.4631				658.399
235.5	122.667	37.4631				658.399
236	122.667	37.4631				658.399
236.5	122.667	37.4631				658.399
237	122.667	37.4631				658.399
237.5	122.667	37.4631				658.082
238	122.667	37.4631				658.082
238.5	122.667	37.4631				658.349
239	122.667	37.4631				658.349
239.5	122.667	37.4631				658.349
240	122.667	37.4631				657.766
240.5	122.667	37.4631				657.766
241	122.667	37.4631				658.033
241.5	122.667	37.4631				658.033
242	122.667	37.4631				658.033
242.5	122.667	37.4631				658.033
243	122.667	37.4631				658.033
243.5	122.667	37.4631				657.716
244	122.667	37.463				657.716
244.5	122.667	37.463				657.133
245	122.667	37.463				657.133
245.5	122.667	37.463				657.133
246	122.667	37.463				657.133
246.5	122.667	37.463				657.133
247	122.667	37.463				657.133
247.5	122.667	37.463				657.133
248	122.667	37.463				657.133
248.5	122.667	37.463				657.133
249	122.667	37.463				657.133
249.5	122.667	37.463				656.5
250	122.667	37.463				656.5
250.5	122.667	37.463				656.5
251	122.667	37.463				656.5
251.5	122.667	37.463				656.5
252	122.667	37.463				656.5
252.5	122.667	37.463				656.5
253	122.667	37.463				655.917
253.5	122.667	37.463				655.917
254	122.667	37.463				656.184
254.5	122.667	37.463				656.184
255	122.667	37.463				656.184
255.5	122.667	37.463				656.184
256	122.667	37.463				656.184
256.5	122.667	37.463				655.867
257	122.667	37.463				655.867
257.5	122.667	37.463				655.867
258	122.667	37.463				655.867
258.5	122.667	37.463				655.867
259	122.667	37.463				655.551
259.5	122.667	37.463				655.551
260	122.667	37.463				655.551
260.5	122.667	37.463				655.551
261	122.667	37.463				655.551
261.5	122.667	37.463				655.551
262	122.667	37.463				655.551
262.5	122.667	37.463				654.968
263	122.667	37.463				654.968
263.5	122.667	37.463				655.234
264	122.667	37.463				655.234
264.5	122.667	37.463				655.234
265	122.667	37.463				654.918
265.5	122.667	37.463				654.918
266	122.667	37.463				654.918
266.5	122.667	37.463				654.918
267	122.667	37.463				654.918
267.5	122.667	37.463				654.918
268	122.667	37.463				654.918
268.5	122.667	37.463				654.918
269	122.667	37.463				654.918
269.5	122.667	37.463				654.602
270	122.667	37.463				654.602
270.5	122.667	37.463				654.602
271	122.667	37.463				654.602
271.5	122.667	37.4629				654.602
272	122.667	37.4629				654.552
272.5	122.667	37.4629				654.552
273	122.667	37.4629				654.552
273.5	122.667	37.4629				654.552
274	122.667	37.4629				654.552
274.5	122.667	37.4629				653.969
275	122.667	37.4629				653.969
275.5	122.667	37.4629				653.969
276	122.667	37.4629				653.969
276.5	122.667	37.4629				653.969
277	122.667	37.4629				653.969
277.5	122.667	37.4629				653.969
278	122.667	37.4629				653.652
278.5	122.667	37.4629				653.652
279	122.667	37.4629				653.652
279.5	122.667	37.4629				653.652
280	122.667	37.4629				653.652
280.5	122.667	37.4629				653.652
281	122.667	37.4629				653.652
281.5	122.667	37.4629				653.336
282	122.667	37.4629				653.336
282.5	122.667	37.4629				653.336
283	122.667	37.4629				653.336
283.5	122.667	37.4629				653.336
284	122.667	37.4629				653.603
284.5	122.667	37.4629				653.603
285	122.667	37.4629				653.286
285.5	122.667	37.4629				653.286
286	122.667	37.4629				653.286
286.5	122.667	37.4629				653.286
287	122.667	37.4629				653.286
287.5	122.667	37.4629				652.703
288	122.667	37.4629				652.703
288.5	122.667	37.4629				652.703
289	122.667	37.4629				652.703
289.5	122.667	37.4629				652.703
290	122.667	37.4629				652.97
290.5	122.667	37.4629				652.97
291	122.667	37.4629				652.653
291.5	122.667	37.4629				652.653
292	122.667	37.4629				652.653
292.5	122.667	37.4629				652.653
293	122.667	37.4629				652.653
293.5	122.667	37.4629				652.653
294	122.667	37.4629				652.653
294.5	122.667	37.4629				652.92
295	122.667	37.4629				652.92
295.5	122.667	37.4629				652.92
296	122.667	37.4629				652.92
296.5	122.667	37.4629				652.92
297	122.667	37.4629				652.02
297.5	122.667	37.4629				652.02
298	122.667	37.4629				652.02
298.5	122.667	37.4629				652.02
299	122.667	37.4629				652.02
299.5	122.667	37.4629				652.287
300	122.667	37.4629				652.287
300.5	122.667	37.4629				652.287
301	122.667	37.4629				652.287
301.5	122.667	37.4629				652.287
302	122.667	37.4629				652.287
302.5	122.667	37.4629				652.287
303	122.667	37.4629				651.971
303.5	122.667	37.4629				651.971
304	122.667	37.4629				652.238
304.5	122.667	37.4629				652.238
305	122.667	37.4629				652.238
305.5	122.667	37.4629				652.238
306	122.667	37.4629				652.238
306.5	122.667	37.4629				651.654
307	122.667	37.4629				651.654
307.5	122.667	37.4629				651.654
308	122.667	37.4629				651.654
308.5	122.667	37.4628				651.654
309	122.667	37.4628				651.071
309.5	122.667	37.4628				651.071
310	122.667	37.4628				650.755
310.5	122.667	37.4628				650.755
311	122.667	37.4628				650.755
311.5	122.667	37.4628				650.755
312	122.667	37.4628				650.755
312.5	122.667	37.4628				651.022
313	122.667	37.4628				651.022
313.5	122.667	37.4628				651.288
314	122.667	37.4628				651.288
314.5	122.667	37.4628				651.288
315	122.667	37.4628				650.705
315.5	122.667	37.4628				650.705
316	122.667	37.4628				650.972
316.5	122.667	37.4628				650.972
317	122.667	37.4628				650.972
317.5	122.667	37.4628				650.972
318	122.667	37.4628				650.972
318.5	122.667	37.4628				650.389
319	122.667	37.4628				650.389
319.5	122.667	37.4628				650.072
320	122.667	37.4628				650.072
320.5	122.667	37.4628				650.072
321	122.667	37.4628				650.072
321.5	122.667	37.4628				650.072
322	122.667	37.4628				649.489
322.5	122.667	37.4628				649.489
323	122.667	37.4628				649.489
323.5	122.667	37.4628				649.489
324	122.667	37.4628				649.489
324.5	122.667	37.4628				648.906
325	122.667	37.4628				648.906
325.5	122.667	37.4628				649.173
326	122.667	37.4628				649.173
326.5	122.667	37.4628				649.173
327	122.667	37.4628				649.173
327.5	122.667	37.4628				649.173
328	122.667	37.4628				649.173
328.5	122.667	37.4628				649.173
329	122.667	37.4628				648.856
329.5	122.667	37.4628				648.856
330	122.667	37.4628				648.856
330.5	122.667	37.4628				648.856
331	122.667	37.4628				648.856
331.5	122.667	37.4628				648.54
332	122.667	37.4628				648.54
332.5	122.667	37.4628				648.54
333	122.667	37.4628				648.54
333.5	122.667	37.4627				648.54
334	122.667	37.4627				648.223
334.5	122.667	37.4627				648.223
335	122.667	37.4627				648.49
335.5	122.667	37.4627				648.49
336	122.667	37.4627				648.49
336.5	122.667	37.4627				648.49
337	122.667	37.4627				648.49
337.5	122.667	37.4627				647.907
338	122.667	37.4627				647.907
338.5	122.667	37.4627				647.907
339	122.667	37.4627				647.907
339.5	122.667	37.4627				647.907
340	122.667	37.4627				648.44
340.5	122.667	37.4627				648.44
341	122.667	37.4627				647.59
341.5	122.667	37.4627				647.59
342	122.667	37.4627				647.59
342.5	122.667	37.4627				647.59
343	122.667	37.4627				647.59
343.5	122.667	37.4627				646.958
344	122.667	37.4627				646.958
344.5	122.667	37.4627				647.224
345	122.667	37.4627				647.224
345.5	122.667	37.4627				647.224
346	122.667	37.4627				647.224
346.5	122.667	37.4627				647.224
347	122.667	37.4627				646.641
347.5	122.667	37.4627				646.641
348	122.667	37.4627				646.641
348.5	122.667	37.4627				646.641
349	122.667	37.4627				646.641
349.5	122.667	37.4627				646.325
350	122.667	37.4627				646.325
350.5	122.667	37.4627				646.591
351	122.667	37.4627				646.591
351.5	122.667	37.4627				646.591
352	122.667	37.4627				646.591
352.5	122.667	37.4627				646.591
353	122.667	37.4627				645.692
353.5	122.667	37.4627				645.692
354	122.667	37.4627				645.692
354.5	122.667	37.4627				645.692
355	122.667	37.4627				645.692
355.5	122.667	37.4627				645.692
356	122.667	37.4627				645.692
356.5	122.667	37.4627				645.109
357	122.667	37.4627				645.109
357.5	122.667	37.4627				645.109
358	122.667	37.4627				645.109
358.5	122.667	37.4627				645.109
359	122.667	37.4627				645.642
359.5	122.667	37.4626				645.642
360	122.667	37.4626				645.059
360.5	122.667	37.4626				645.059
361	122.667	37.4626				645.059
361.5	122.667	37.4626				645.059
362	122.667	37.4626				645.059
362.5	122.667	37.4626				644.476
363	122.667	37.4626				644.476
363.5	122.667	37.4626				644.476
364	122.667	37.4626				644.476
364.5	122.667	37.4626				644.476
365	122.667	37.4626				644.159
365.5	122.667	37.4626				644.159
366	122.667	37.4626				644.159
366.5	122.667	37.4626				644.159
367	122.667	37.4626				644.159
367.5	122.667	37.4626				644.159
368	122.667	37.4626				644.159
368.5	122.667	37.4626				644.159
369	122.667	37.4626				644.159
369.5	122.667	37.4626				644.159
370	122.667	37.4626				644.159
370.5	122.667	37.4626				644.159
371	122.667	37.4626				644.159
371.5	122.667	37.4626				644.159
372	122.667	37.4626				643.843
372.5	122.667	37.4626				643.843
373	122.667	37.4626				643.843
373.5	122.667	37.4626				643.843
374	122.667	37.4626				643.843
374.5	122.667	37.4626				643.526
375	122.667	37.4626				643.526
375.5	122.667	37.4626				642.943
376	122.667	37.4626				642.943
376.5	122.667	37.4626				642.943
377	122.667	37.4626				642.943
377.5	122.667	37.4626				642.943
378	122.667	37.4626				642.894
378.5	122.667	37.4626				642.894
379	122.667	37.4626				642.31
379.5	122.667	37.4626				642.31
380	122.667	37.4626				642.31
380.5	122.667	37.4626				642.31
381	122.667	37.4626				642.31
381.5	122.667	37.4626				641.727
382	122.667	37.4626				641.727
382.5	122.667	37.4626				641.727
383	122.667	37.4626				641.727
383.5	122.667	37.4626				641.727
384	122.667	37.4626				641.411
384.5	122.667	37.4626				641.411
385	122.667	37.4626				641.411
385.5	122.667	37.4626				641.411
386	122.667	37.4626				641.411
386.5	122.667	37.4626				641.411
387	122.667	37.4626				641.411
387.5	122.667	37.4626				640.827
388	122.667	37.4626				640.827
388.5	122.667	37.4626				640.827
389	122.667	37.4626				640.827
389.5	122.667	37.4625				640.827
390	122.667	37.4625				640.511
390.5	122.667	37.4625				640.511
391	122.667	37.4625				639.928
391.5	122.667	37.4625				639.928
392	122.667	37.4625				639.928
392.5	122.667	37.4625				639.928
393	122.667	37.4625				639.928
393.5	122.667	37.4625				639.345
394	122.667	37.4625				639.345
394.5	122.667	37.4625				639.345
395	122.667	37.4625				639.345
395.5	122.667	37.4625				639.345
396	122.667	37.4625				639.345
396.5	122.667	37.4625				639.345
397	122.667	37.4625				639.028
397.5	122.667	37.4625				639.028
398	122.667	37.4625				639.028
398.5	122.667	37.4625				639.028
399	122.667	37.4625				639.028
399.5	122.667	37.4625				638.445
400	122.667	37.4625				638.445
400.5	122.667	37.4625				638.128
401	122.667	37.4625				638.128
401.5	122.667	37.4625				638.128
402	122.667	37.4625				638.128
402.5	122.667	37.4625				638.128
403	122.667	37.4625				637.812
403.5	122.667	37.4625				637.812
404	122.667	37.4625				637.229
404.5	122.667	37.4625				637.229
405	122.667	37.4625				637.229
405.5	122.667	37.4625				637.229
406	122.667	37.4625				637.229
406.5	122.667	37.4625				637.229
407	122.667	37.4625				637.229
407.5	122.667	37.4625				637.229
408	122.667	37.4625				637.229
408.5	122.667	37.4624				637.229
409	122.667	37.4624				636.062
409.5	122.667	37.4624				636.062
410	122.667	37.4624				636.062
410.5	122.667	37.4624				636.062
411	122.667	37.4624				636.062
411.5	122.667	37.4624				636.062
412	122.667	37.4624				636.062
412.5	122.667	37.4624				635.479
413	122.667	37.4624				635.479
413.5	122.667	37.4624				635.479
414	122.667	37.4624				635.479
414.5	122.667	37.4624				635.479
415	122.667	37.4624				635.746
415.5	122.667	37.4624				635.746
416	122.667	37.4624				635.746
416.5	122.667	37.4624				635.746
417	122.667	37.4624				635.746
417.5	122.667	37.4624				635.746
418	122.667	37.4624				635.746
418.5	122.667	37.4624				634.896
419	122.667	37.4624				634.896
419.5	122.667	37.4624				634.896
420	122.667	37.4624				634.896
420.5	122.667	37.4624				634.896
421	122.667	37.4624				634.896
421.5	122.667	37.4624				634.896
422	122.667	37.4624				635.163
422.5	122.667	37.4624				635.163
423	122.667	37.4624				635.163
423.5	122.667	37.4624				635.163
424	122.667	37.4624				635.163
424.5	122.667	37.4624				634.579
425	122.667	37.4624				634.579
425.5	122.667	37.4624				634.579
426	122.667	37.4624				634.579
426.5	122.667	37.4624				634.579
427	122.667	37.4624				634.579
427.5	122.667	37.4624				634.579
428	122.667	37.4624				633.146
428.5	122.667	37.4624				633.146
429	122.667	37.4624				633.413
429.5	122.667	37.4624				633.413
430	122.667	37.4624				633.413
430.5	122.667	37.4624				633.413
431	122.667	37.4624				633.413
431.5	122.667	37.4624				632.83
432	122.667	37.4624				632.83
432.5	122.667	37.4624				632.83
433	122.667	37.4624				632.83
433.5	122.667	37.4624				632.83
434	122.667	37.4624				631.98
434.5	122.667	37.4624				631.98
435	122.667	37.4624				631.663
435.5	122.667	37.4624				631.663
436	122.667	37.4624				631.663
436.5	122.667	37.4624				631.663
437	122.667	37.4624				631.663
437.5	122.667	37.4624				631.08
438	122.667	37.4624				631.08
438.5	122.667	37.4624				631.08
439	122.667	37.4624				631.08
439.5	122.667	37.4624				631.08
440	122.667	37.4624				630.497
440.5	122.667	37.4624				630.497
441	122.667	37.4624				630.497
441.5	122.667	37.4624				630.497
442	122.667	37.4624				630.497
442.5	122.667	37.4624				630.497
443	122.667	37.4623				630.497
443.5	122.667	37.4623				630.18
444	122.667	37.4623				630.18
444.5	122.667	37.4623				629.597
445	122.667	37.4623				629.597
445.5	122.667	37.4623				629.597
446	122.667	37.4623				629.597
446.5	122.667	37.4623				629.597
447	122.667	37.4623				629.014
447.5	122.667	37.4623				629.014
448	122.667	37.4623				629.014
448.5	122.667	37.4623				629.014
449	122.667	37.4623				629.014
449.5	122.667	37.4623				628.431
450	122.667	37.4623				628.431
450.5	122.667	37.4623				628.697
451	122.667	37.4623				628.697
451.5	122.667	37.4623				628.697
452	122.667	37.4623				628.697
452.5	122.667	37.4623				628.697
453	122.667	37.4623				628.114
453.5	122.667	37.4623				628.114
454	122.667	37.4623				627.531
454.5	122.667	37.4623				627.531
455	122.667	37.4623				627.531
455.5	122.667	37.4623				627.215
456	122.667	37.4623				627.215
456.5	122.667	37.4623				627.215
457	122.667	37.4623				627.215
457.5	122.667	37.4623				627.215
458	122.667	37.4623				627.215
458.5	122.667	37.4623				627.215
459	122.667	37.4623				626.898
459.5	122.667	37.4623				626.898
460	122.667	37.4623				626.898
460.5	122.667	37.4623				626.898
461	122.667	37.4623				626.898
461.5	122.667	37.4623				626.898
462	122.667	37.4623				626.898
462.5	122.667	37.4623				626.315
463	122.667	37.4623				626.315
463.5	122.667	37.4623				626.315
464	122.667	37.4623				626.315
464.5	122.667	37.4622				626.315
465	122.667	37.4622				625.998
465.5	122.667	37.4622				625.998
466	122.667	37.4622				625.682
466.5	122.667	37.4622				625.682
467	122.667	37.4622				625.682
467.5	122.667	37.4622				625.682
468	122.667	37.4622				625.682
468.5	122.667	37.4622				625.366
469	122.667	37.4622				625.366
469.5	122.667	37.4622				624.782
470	122.667	37.4622				624.782
470.5	122.667	37.4622				624.782
471	122.667	37.4622				624.782
471.5	122.667	37.4622				624.782
472	122.667	37.4622				625.049
472.5	122.667	37.4622				625.049
473	122.667	37.4622				625.049
473.5	122.667	37.4622				625.049
474	122.667	37.4622				625.049
474.5	122.667	37.4622				624.733
475	122.667	37.4622				624.733
475.5	122.667	37.4622				624.15
476	122.667	37.4622				624.15
476.5	122.667	37.4622				624.15
477	122.667	37.4622				624.15
477.5	122.667	37.4622				624.15
478	122.667	37.4622				624.1
478.5	122.667	37.4622				624.1
479	122.667	37.4622				623.517
479.5	122.667	37.4622				623.517
480	122.667	37.4622				623.517
480.5	122.667	37.4622				623.783
481	122.667	37.4622				623.783
481.5	122.667	37.4622				623.467
482	122.667	37.4622				623.467
482.5	122.667	37.4622				623.467
483	122.667	37.4622				623.467
483.5	122.667	37.4622				623.467
484	122.667	37.4622				623.467
484.5	122.667	37.4622				623.467
485	122.667	37.4622				623.151
485.5	122.667	37.4622				623.151
486	122.667	37.4622				623.151
486.5	122.667	37.4622				623.151
487	122.667	37.4622				623.151
487.5	122.667	37.4622				622.834
488	122.667	37.4622				622.834
488.5	122.667	37.4622				622.834
489	122.667	37.4622				622.834
489.5	122.667	37.4621				622.834
490	122.667	37.4621				622.518
490.5	122.667	37.4621				622.518
491	122.667	37.4621				622.785
491.5	122.667	37.4621				622.785
492	122.667	37.4621				622.785
492.5	122.667	37.4621				622.785
493	122.667	37.4621				622.785
493.5	122.667	37.4621				622.735
494	122.667	37.4621				622.735
494.5	122.667	37.4621				622.152
495	122.667	37.4621				622.152
495.5	122.667	37.4621				622.152
496	122.667	37.4621				622.152
496.5	122.667	37.4621				622.152
497	122.667	37.4621				621.835
497.5	122.667	37.4621				621.835
498	122.667	37.4621				621.835
498.5	122.667	37.4621				621.835
499	122.667	37.4621				621.835
499.5	122.667	37.4621				621.835
500	122.667	37.4621				621.835
500.5	122.667	37.4621				621.519
501	122.667	37.4621				621.519
501.5	122.667	37.4621				621.519
502	122.667	37.4621				621.519
502.5	122.667	37.4621				621.519
503	122.667	37.4621				621.469
503.5	122.667	37.4621				621.469
504	122.667	37.4621				621.469
504.5	122.667	37.4621				621.469
505	122.667	37.4621				621.469
505.5	122.667	37.4621				621.469
506	122.667	37.4621				621.469
506.5	122.667	37.4621				621.736
507	122.667	37.4621				621.736
507.5	122.667	37.4621				621.736
508	122.667	37.4621				621.736
508.5	122.667	37.4621				621.736
509	122.667	37.4621				620.836
509.5	122.667	37.4621				620.836
510	122.667	37.4621				621.103
510.5	122.667	37.4621				621.103
511	122.667	37.4621				621.103
511.5	122.667	37.4621				621.103
512	122.667	37.4621				621.103
512.5	122.667	37.4621				621.37
513	122.667	37.4621				621.37
513.5	122.667	37.4621				621.37
514	122.667	37.4621				621.37
514.5	122.667	37.4621				621.37
515	122.667	37.4621				621.32
515.5	122.667	37.4621				621.32
516	122.667	37.4621				621.32
516.5	122.667	37.4621				621.32
517	122.667	37.4621				621.32
517.5	122.667	37.4621				621.32
518	122.667	37.462				621.32
518.5	122.667	37.462				621.004
519	122.667	37.462				621.004
519.5	122.667	37.462				621.004
520	122.667	37.462				621.004
520.5	122.667	37.462				621.004
521	122.667	37.462				621.004
521.5	122.667	37.462				621.004
522	122.667	37.462				621.271
522.5	122.667	37.462				621.271
523	122.667	37.462				621.271
523.5	122.667	37.462				621.271
524	122.667	37.462				621.271
524.5	122.667	37.462				620.954
525	122.667	37.462				620.954
525.5	122.667	37.462				621.221
526	122.667	37.462				621.221
526.5	122.667	37.462				621.221
527	122.667	37.462				621.221
527.5	122.667	37.462				621.221
528	122.667	37.462				620.638
528.5	122.668	37.462				620.638
529	122.668	37.462				620.321
529.5	122.668	37.462				620.321
530	122.668	37.462				620.321
530.5	122.668	37.462				620.321
531	122.668	37.462				620.321
531.5	122.668	37.462				619.738
532	122.668	37.462				619.738
532.5	122.668	37.462				619.738
533	122.668	37.462				619.738
533.5	122.668	37.462				619.738
534	122.668	37.462				620.005
534.5	122.668	37.462				620.005
535	122.668	37.462				620.272
535.5	122.668	37.462				620.272
536	122.668	37.462				620.272
536.5	122.668	37.462				620.272
537	122.668	37.462				620.272
537.5	122.668	37.462				619.688
538	122.668	37.462				619.688
538.5	122.668	37.462				619.688
539	122.668	37.462				619.688
539.5	122.668	37.462				619.688
540	122.668	37.462				619.372
540.5	122.668	37.462				619.372
541	122.668	37.462				619.639
541.5	122.668	37.462				619.639
542	122.668	37.462				619.639
542.5	122.668	37.462				619.639
543	122.668	37.462				619.639
543.5	122.668	37.462				619.639
544	122.668	37.462				619.639
544.5	122.668	37.462				619.906
545	122.668	37.462				619.906
545.5	122.668	37.462				619.906
546	122.668	37.462				619.906
546.5	122.668	37.462				619.906
547	122.668	37.462				619.856
547.5	122.668	37.462				619.856
548	122.668	37.462				619.856
548.5	122.668	37.462				619.856
549	122.668	37.462				619.856
549.5	122.668	37.462				619.589
550	122.668	37.462				619.589
550.5	122.668	37.462				619.273
551	122.668	37.462				619.273
551.5	122.668	37.462				619.273
552	122.668	37.462				619.273
552.5	122.668	37.462				619.273
553	122.668	37.462				619.54
553.5	122.668	37.462				619.54
554	122.668	37.462				619.54
554.5	122.668	37.462				619.54
555	122.668	37.462				619.54
555.5	122.668	37.462				619.806
556	122.668	37.462				619.806
556.5	122.668	37.462				619.806
557	122.668	37.462				619.806
557.5	122.668	37.462				619.806
558	122.668	37.462				619.806
558.5	122.668	37.462				619.806
559	122.668	37.462				619.757
559.5	122.668	37.462				619.757
560	122.668	37.462				620.023
560.5	122.668	37.462				620.023
561	122.668	37.462				620.023
561.5	122.668	37.462				620.023
562	122.668	37.462				620.023
562.5	122.668	37.462				619.44
563	122.668	37.462				619.44
563.5	122.668	37.462				619.44
564	122.668	37.462				619.44
564.5	122.668	37.4619				619.44
565	122.668	37.4619				619.124
565.5	122.668	37.4619				619.124
566	122.668	37.4619				618.541
566.5	122.668	37.4619				618.541
567	122.668	37.4619				618.541
567.5	122.668	37.4619				618.541
568	122.668	37.4619				618.541
568.5	122.668	37.4619				619.074
569	122.668	37.4619				619.074
569.5	122.668	37.4619				618.224
570	122.668	37.4619				618.224
570.5	122.668	37.4619				618.224
571	122.668	37.4619				618.224
571.5	122.668	37.4619				618.224
572	122.668	37.4619				617.908
572.5	122.668	37.4619				617.908
573	122.668	37.4619				617.908
573.5	122.668	37.4619				617.908
574	122.668	37.4619				617.908
574.5	122.668	37.4619				618.175
575	122.668	37.4619				618.175
575.5	122.668	37.4619				617.858
576	122.668	37.4619				617.858
576.5	122.668	37.4619				617.858
577	122.668	37.4619				617.858
577.5	122.668	37.4619				617.858
578	122.668	37.4619				618.125
578.5	122.668	37.4619				618.125
579	122.668	37.4619				618.392
579.5	122.668	37.4619				618.392
580	122.668	37.4619				618.392
580.5	122.668	37.4619				618.392
581	122.668	37.4619				618.392
581.5	122.668	37.4619				618.075
582	122.668	37.4619				618.075
582.5	122.668	37.4619				618.075
583	122.668	37.4619				618.075
583.5	122.668	37.4619				618.075
584	122.668	37.4619				617.492
584.5	122.668	37.4619				617.492
585	122.668	37.4619				616.909
585.5	122.668	37.4619				616.909
586	122.668	37.4619				616.909
586.5	122.668	37.4619				616.909
587	122.668	37.4619				616.909
587.5	122.668	37.4619				616.592
588	122.668	37.4619				616.592
588.5	122.668	37.4619				616.592
589	122.668	37.4619				616.592
589.5	122.668	37.4619				616.592
590	122.668	37.4619				616.859
590.5	122.668	37.4618				616.859
591	122.668	37.4618				616.276
591.5	122.668	37.4618				616.276
592	122.668	37.4618				616.276
592.5	122.668	37.4618				616.276
593	122.668	37.4618				616.276
593.5	122.668	37.4618				615.959
594	122.668	37.4618				615.959
594.5	122.668	37.4618				616.226
595	122.668	37.4618				616.226
595.5	122.668	37.4618				616.226
596	122.668	37.4618				616.226
596.5	122.668	37.4618				616.226
597	122.668	37.4618				616.493
597.5	122.668	37.4618				616.493
598	122.668	37.4618				616.493
598.5	122.668	37.4618				616.493
599	122.668	37.4618				616.493
599.5	122.668	37.4618				616.443
600	122.668	37.4618				616.443
600.5	122.668	37.4618				616.443
601	122.668	37.4618				616.443
601.5	122.668	37.4618				616.443
602	122.668	37.4618				616.443
602.5	122.668	37.4618				616.443
603	122.668	37.4618				616.127
603.5	122.668	37.4618				616.127
604	122.668	37.4618				616.127
604.5	122.668	37.4618				616.127
605	122.668	37.4618				616.127
605.5	122.668	37.4618				615.811
606	122.668	37.4618				615.811
606.5	122.668	37.4618				615.811
607	122.668	37.4618				615.811
607.5	122.668	37.4618				615.811
608	122.668	37.4618				615.811
608.5	122.668	37.4618				615.811
609	122.668	37.4618				615.227
609.5	122.668	37.4618				615.227
610	122.668	37.4618				614.911
610.5	122.668	37.4618				614.911
611	122.668	37.4618				614.911
611.5	122.668	37.4618				614.911
612	122.668	37.4618				614.911
612.5	122.668	37.4618				615.444
613	122.668	37.4618				615.444
613.5	122.668	37.4618				615.444
614	122.668	37.4618				615.444
614.5	122.668	37.4618				615.444
615	122.668	37.4618				614.861
615.5	122.668	37.4618				614.861
616	122.668	37.4618				614.545
616.5	122.668	37.4618				614.545
617	122.668	37.4618				614.545
617.5	122.668	37.4618				614.545
618	122.668	37.4618				614.545
618.5	122.668	37.4618				614.812
619	122.668	37.4618				614.812
619.5	122.668	37.4618				614.495
620	122.668	37.4618				614.495
620.5	122.668	37.4618				614.495
621	122.668	37.4618				614.495
621.5	122.668	37.4618				614.495
622	122.668	37.4618				613.912
622.5	122.668	37.4618				613.912
623	122.668	37.4618				613.912
623.5	122.668	37.4618				613.912
624	122.668	37.4618				613.912
624.5	122.668	37.4618				614.179
625	122.668	37.4617				614.179
625.5	122.668	37.4617				613.862
626	122.668	37.4617				613.862
626.5	122.668	37.4617				613.862
627	122.668	37.4617				613.862
627.5	122.668	37.4617				613.862
628	122.668	37.4617				613.546
628.5	122.668	37.4617				613.546
629	122.668	37.4617				613.546
629.5	122.668	37.4617				613.546
630	122.668	37.4617				613.546
630.5	122.668	37.4617				613.229
631	122.668	37.4617				613.229
631.5	122.668	37.4617				613.496
632	122.668	37.4617				613.496
632.5	122.668	37.4617				613.496
633	122.668	37.4617				613.496
633.5	122.668	37.4617				613.496
634	122.668	37.4617				612.913
634.5	122.668	37.4617				612.913
635	122.668	37.4617				613.18
635.5	122.668	37.4617				613.18
636	122.668	37.4617				613.18
636.5	122.668	37.4617				613.18
637	122.668	37.4617				613.18
637.5	122.668	37.4617				612.597
638	122.668	37.4617				612.597
638.5	122.668	37.4617				612.597
639	122.668	37.4617				612.597
639.5	122.668	37.4617				612.597
640	122.668	37.4617				612.28
640.5	122.668	37.4617				612.28
641	122.668	37.4617				612.547
641.5	122.668	37.4617				612.547
642	122.668	37.4617				612.547
642.5	122.668	37.4617				612.547
643	122.668	37.4617				612.547
643.5	122.668	37.4617				611.964
644	122.668	37.4617				611.964
644.5	122.668	37.4617				612.231
645	122.668	37.4617				612.231
645.5	122.668	37.4617				612.231
646	122.668	37.4617				612.231
646.5	122.668	37.4617				612.231
647	122.668	37.4617				611.914
647.5	122.668	37.4617				611.914
648	122.668	37.4617				611.914
648.5	122.668	37.4617				611.914
649	122.668	37.4616				611.914
649.5	122.668	37.4616				611.014
650	122.668	37.4616				611.014
650.5	122.668	37.4616				611.014
651	122.668	37.4616				611.014
651.5	122.668	37.4616				611.014
652	122.668	37.4616				611.014
652.5	122.668	37.4616				611.014
653	122.668	37.4616				611.281
653.5	122.668	37.4616				611.281
654	122.668	37.4616				611.281
654.5	122.668	37.4616				611.281
655	122.668	37.4616				611.281
655.5	122.668	37.4616				610.965
656	122.668	37.4616				610.965
656.5	122.668	37.4616				610.382
657	122.668	37.4616				610.382
657.5	122.668	37.4616				610.382
658	122.668	37.4616				610.382
658.5	122.668	37.4616				610.382
659	122.668	37.4616				610.332
659.5	122.668	37.4616				610.332
660	122.668	37.4616				609.749
660.5	122.668	37.4616				609.749
661	122.668	37.4616				609.749
661.5	122.668	37.4616				609.749
662	122.668	37.4616				609.749
662.5	122.668	37.4616				609.165
663	122.668	37.4616				609.165
663.5	122.668	37.4616				609.165
664	122.668	37.4616				609.165
664.5	122.668	37.4616				609.165
665	122.668	37.4616				609.116
665.5	122.668	37.4616				609.116
666	122.668	37.4616				608.533
666.5	122.668	37.4616				608.533
667	122.668	37.4616				608.533
667.5	122.668	37.4616				608.533
668	122.668	37.4616				608.533
668.5	122.668	37.4616				608.216
669	122.668	37.4616				608.216
669.5	122.668	37.4616				608.216
670	122.668	37.4616				608.216
670.5	122.668	37.4616				608.216
671	122.668	37.4616				608.216
671.5	122.668	37.4616				608.216
672	122.668	37.4616				608.167
672.5	122.668	37.4616				608.167
673	122.668	37.4616				608.167
673.5	122.668	37.4616				608.167
674	122.668	37.4616				608.167
674.5	122.668	37.4616				607.583
675	122.668	37.4615				607.583
675.5	122.668	37.4615				607
676	122.668	37.4615				607
676.5	122.668	37.4615				607
677	122.668	37.4615				607
677.5	122.668	37.4615				607
678	122.668	37.4615				607.267
678.5	122.668	37.4615				607.267
679	122.668	37.4615				607.267
679.5	122.668	37.4615				607.267
680	122.668	37.4615				607.267
680.5	122.668	37.4615				606.95
681	122.668	37.4615				606.95
681.5	122.668	37.4615				606.367
682	122.668	37.4615				606.367
682.5	122.668	37.4615				606.367
683	122.668	37.4615				606.367
683.5	122.668	37.4615				606.367
684	122.668	37.4615				605.784
684.5	122.668	37.4615				605.784
685	122.668	37.4615				605.201
685.5	122.668	37.4615				605.201
686	122.668	37.4615				605.201
686.5	122.668	37.4615				605.201
687	122.668	37.4615				605.201
687.5	122.668	37.4615				604.884
688	122.668	37.4615				604.884
688.5	122.668	37.4615				604.884
689	122.668	37.4615				604.884
689.5	122.668	37.4615				604.884
690	122.668	37.4615				604.568
690.5	122.668	37.4615				604.568
691	122.668	37.4615				604.568
691.5	122.668	37.4615				604.568
692	122.668	37.4615				604.568
692.5	122.668	37.4615				604.568
693	122.668	37.4615				604.568
693.5	122.668	37.4615				604.251
694	122.668	37.4615				604.251
694.5	122.668	37.4615				603.668
695	122.668	37.4615				603.668
695.5	122.668	37.4615				603.668
696	122.668	37.4615				603.668
696.5	122.668	37.4615				603.668
697	122.668	37.4615				603.401
697.5	122.668	37.4615				603.401
698	122.668	37.4615				603.401
698.5	122.668	37.4615				603.401
699	122.668	37.4615				603.401
699.5	122.668	37.4615				603.401
700	122.668	37.4615				603.401
700.5	122.668	37.4615				603.401
701	122.668	37.4615				603.401
701.5	122.668	37.4615				603.401
702	122.668	37.4615				603.401
702.5	122.668	37.4615				603.401
703	122.668	37.4615				603.401
703.5	122.668	37.4615				603.401
704	122.668	37.4615				603.401
704.5	122.668	37.4615				603.401
705	122.668	37.4615				603.401
705.5	122.668	37.4615				603.668
706	122.668	37.4614				603.668
706.5	122.668	37.4614				603.085
707	122.668	37.4614				603.085
707.5	122.668	37.4614				603.085
708	122.668	37.4614				603.085
708.5	122.668	37.4614				603.085
709	122.668	37.4614				603.085
709.5	122.668	37.4614				603.085
710	122.668	37.4614				603.085
710.5	122.668	37.4614				603.085
711	122.668	37.4614				603.085
711.5	122.668	37.4614				603.085
712	122.668	37.4614				603.085
712.5	122.668	37.4614				603.085
713	122.668	37.4614				603.085
713.5	122.668	37.4614				603.085
714	122.668	37.4614				603.085
714.5	122.668	37.4614				603.085
715	122.668	37.4614				603.085
715.5	122.668	37.4614				603.085
716	122.668	37.4614				603.085
716.5	122.668	37.4614				603.085
717	122.668	37.4614				603.085
717.5	122.668	37.4614				603.085
718	122.668	37.4614				603.085
718.5	122.668	37.4614				603.085
719	122.668	37.4614				603.085
719.5	122.668	37.4614				602.502
720	122.668	37.4614				602.502
720.5	122.668	37.4614				602.502
721	122.668	37.4614				602.502
721.5	122.668	37.4614				602.502
722	122.668	37.4614				602.502
722.5	122.668	37.4614				602.502
723	122.668	37.4614				602.502
723.5	122.668	37.4614				602.502
724	122.668	37.4614				602.502
724.5	122.668	37.4614				601.919
725	122.668	37.4614				601.919
725.5	122.668	37.4614				601.919
726	122.668	37.4614				601.919
726.5	122.668	37.4614				601.919
727	122.668	37.4614				601.919
727.5	122.668	37.4614				601.919
728	122.668	37.4614				601.919
728.5	122.668	37.4614				601.919
729	122.668	37.4614				601.919
729.5	122.668	37.4614				601.919
730	122.668	37.4614				601.919
730.5	122.668	37.4614				601.919
731	122.668	37.4614				601.919
731.5	122.668	37.4614				601.335
732	122.668	37.4614				601.335
732.5	122.668	37.4614				601.335
733	122.668	37.4614				601.335
733.5	122.668	37.4614				601.335
734	122.668	37.4614				601.335
734.5	122.668	37.4614				601.335
735	122.668	37.4614				601.335
735.5	122.668	37.4614				601.335
736	122.668	37.4614				601.335
736.5	122.668	37.4614				601.335
737	122.668	37.4614				601.335
737.5	122.668	37.4614				601.019
738	122.668	37.4614				601.019
738.5	122.668	37.4614				601.019
739	122.668	37.4614				601.019
739.5	122.668	37.4614				601.019
740	122.668	37.4614				601.019
740.5	122.668	37.4614				601.019
741	122.668	37.4614				601.019
741.5	122.668	37.4614				601.019
742	122.668	37.4614				601.019
742.5	122.668	37.4614				601.019
743	122.668	37.4614				601.019
743.5	122.668	37.4614				600.702
744	122.668	37.4614				600.702
744.5	122.668	37.4614				600.702
745	122.668	37.4614				600.702
745.5	122.668	37.4614				600.702
746	122.668	37.4614				600.702
746.5	122.668	37.4614				600.702
747	122.668	37.4614				600.702
747.5	122.668	37.4614				600.702
748	122.668	37.4614				600.702
748.5	122.668	37.4614				600.702
749	122.668	37.4614				600.702
749.5	122.668	37.4614				600.119
750	122.668	37.4614				600.119
750.5	122.668	37.4614				599.803
751	122.668	37.4614				599.803
751.5	122.668	37.4614				599.803
752	122.668	37.4614				599.803
752.5	122.668	37.4614				599.803
753	122.668	37.4614				598.903
753.5	122.668	37.4614				598.903
754	122.668	37.4614				598.903
754.5	122.668	37.4614				598.903
755	122.668	37.4613				598.903
755.5	122.668	37.4613				598.003
756	122.668	37.4613				598.003
756.5	122.668	37.4613				597.104
757	122.668	37.4613				597.104
757.5	122.668	37.4613				597.104
758	122.668	37.4613				597.104
758.5	122.668	37.4613				597.104
759	122.668	37.4613				596.204
759.5	122.668	37.4613				596.204
760	122.668	37.4613				596.471
760.5	122.668	37.4613				596.471
761	122.668	37.4613				596.471
761.5	122.668	37.4613				596.471
762	122.668	37.4613				596.471
762.5	122.668	37.4613				595.304
763	122.668	37.4613				595.304
763.5	122.668	37.4613				595.304
764	122.668	37.4613				595.304
764.5	122.668	37.4613				595.304
765	122.668	37.4613				594.988
765.5	122.668	37.4613				594.988
766	122.668	37.4613				595.255
766.5	122.668	37.4613				595.255
767	122.668	37.4613				595.255
767.5	122.668	37.4613				595.255
768	122.668	37.4613				595.255
768.5	122.668	37.4613				594.672
769	122.668	37.4612				594.672
769.5	122.668	37.4612				594.355
770	122.668	37.4612				594.355
770.5	122.668	37.4612				594.355
771	122.668	37.4612				594.355
771.5	122.668	37.4612				594.355
772	122.668	37.4612				593.772
772.5	122.668	37.4612				593.772
773	122.668	37.4612				593.772
773.5	122.668	37.4612				593.772
774	122.668	37.4612				593.772
774.5	122.668	37.4612				593.189
775	122.668	37.4612				593.189
775.5	122.668	37.4612				592.605
776	122.668	37.4612				592.605
776.5	122.668	37.4612				592.605
777	122.668	37.4612				592.605
777.5	122.668	37.4612				592.605
778	122.668	37.4612				593.139
778.5	122.668	37.4612				593.139
779	122.668	37.4612				593.139
779.5	122.668	37.4612				593.139
780	122.668	37.4612				593.139
780.5	122.668	37.4612				592.823
781	122.668	37.4612				592.823
781.5	122.668	37.4612				592.239
782	122.668	37.4612				592.239
782.5	122.668	37.4612				592.239
783	122.668	37.4612				592.239
783.5	122.668	37.4612				592.239
784	122.668	37.4612				591.656
784.5	122.668	37.4612				591.656
785	122.668	37.4612				591.656
785.5	122.668	37.4612				591.656
786	122.668	37.4612				591.656
786.5	122.668	37.4612				591.656
787	122.668	37.4612				591.656
787.5	122.668	37.4612				591.607
788	122.668	37.4612				591.607
788.5	122.668	37.4612				591.607
789	122.668	37.4612				591.607
789.5	122.668	37.4612				591.607
790	122.668	37.4612				591.023
790.5	122.668	37.4612				591.023
791	122.668	37.4612				591.023
791.5	122.668	37.4612				591.023
792	122.668	37.4612				591.023
792.5	122.668	37.4612				591.023
793	122.668	37.4612				591.023
793.5	122.668	37.4612				590.707
794	122.668	37.4612				590.707
794.5	122.668	37.4612				590.124
795	122.668	37.4612				590.124
795.5	122.668	37.4612				590.124
796	122.668	37.4612				590.124
796.5	122.668	37.4611				590.124
797	122.668	37.4611				589.54
797.5	122.668	37.4611				589.54
798	122.668	37.4611				589.54
798.5	122.668	37.4611				589.54
799	122.668	37.4611				589.54
799.5	122.668	37.4611				589.224
800	122.668	37.4611				589.224
800.5	122.668	37.4611				588.641
801	122.668	37.4611				588.641
801.5	122.668	37.4611				588.641
802	122.668	37.4611				588.641
802.5	122.668	37.4611				588.641
803	122.668	37.4611				588.324
803.5	122.668	37.4611				588.324
804	122.668	37.4611				588.324
804.5	122.668	37.4611				588.324
805	122.668	37.4611				588.324
805.5	122.668	37.4611				588.008
806	122.668	37.4611				588.008
806.5	122.668	37.4611				588.008
807	122.668	37.4611				588.008
807.5	122.668	37.4611				588.008
808	122.668	37.4611				588.008
808.5	122.668	37.4611				588.008
809	122.668	37.4611				587.691
809.5	122.668	37.4611				587.691
810	122.668	37.4611				587.108
810.5	122.668	37.4611				587.108
811	122.668	37.4611				587.108
811.5	122.668	37.4611				587.108
812	122.668	37.4611				587.108
812.5	122.668	37.4611				586.792
813	122.668	37.4611				586.792
813.5	122.668	37.4611				586.792
814	122.668	37.4611				586.792
814.5	122.668	37.4611				586.792
815	122.668	37.4611				586.475
815.5	122.668	37.4611				586.475
816	122.668	37.4611				585.892
816.5	122.668	37.4611				585.892
817	122.668	37.4611				585.892
817.5	122.668	37.4611				585.892
818	122.668	37.461				585.892
818.5	122.668	37.461				585.842
819	122.668	37.461				585.842
819.5	122.668	37.461				585.259
820	122.668	37.461				585.259
820.5	122.668	37.461				585.259
821	122.668	37.461				585.259
821.5	122.668	37.461				585.259
822	122.668	37.461				584.676
822.5	122.668	37.461				584.676
823	122.668	37.461				584.676
823.5	122.668	37.461				584.676
824	122.668	37.461				584.676
824.5	122.668	37.461				584.36
825	122.668	37.461				584.36
825.5	122.668	37.461				583.776
826	122.668	37.461				583.776
826.5	122.668	37.461				583.776
827	122.668	37.461				583.776
827.5	122.668	37.461				583.776
828	122.668	37.461				583.193
828.5	122.668	37.461				583.193
829	122.668	37.461				583.193
829.5	122.668	37.461				583.193
830	122.668	37.461				583.193
830.5	122.668	37.461				582.877
831	122.668	37.461				582.877
831.5	122.668	37.461				582.877
832	122.668	37.461				582.877
832.5	122.668	37.461				582.877
833	122.668	37.461				582.877
833.5	122.668	37.461				582.877
834	122.668	37.461				582.827
834.5	122.668	37.461				582.827
835	122.668	37.461				582.244
835.5	122.668	37.461				582.244
836	122.668	37.461				582.244
836.5	122.668	37.461				582.244
837	122.668	37.4609				582.244
837.5	122.668	37.4609				581.661
838	122.668	37.4609				581.661
838.5	122.668	37.4609				581.661
839	122.668	37.4609				581.661
839.5	122.668	37.4609				581.661
840	122.668	37.4609				581.927
840.5	122.668	37.4609				581.927
841	122.668	37.4609				581.611
841.5	122.668	37.4609				581.611
842	122.668	37.4609				581.611
842.5	122.668	37.4609				581.611
843	122.668	37.4609				581.611
843.5	122.668	37.4609				581.028
844	122.668	37.4609				581.028
844.5	122.668	37.4609				580.711
845	122.668	37.4609				580.711
845.5	122.668	37.4609				580.711
846	122.668	37.4609				580.711
846.5	122.668	37.4609				580.711
847	122.668	37.4609				580.128
847.5	122.668	37.4609				580.128
848	122.668	37.4609				580.128
848.5	122.668	37.4609				580.128
849	122.668	37.4609				580.128
849.5	122.668	37.4609				580.078
850	122.668	37.4609				580.078
850.5	122.668	37.4609				579.812
851	122.668	37.4609				579.812
851.5	122.668	37.4609				579.812
852	122.668	37.4609				579.812
852.5	122.668	37.4609				579.812
853	122.668	37.4609				579.495
853.5	122.668	37.4609				579.495
854	122.668	37.4609				579.495
854.5	122.668	37.4609				579.495
855	122.668	37.4609				579.495
855.5	122.668	37.4609				579.179
856	122.668	37.4609				579.179
856.5	122.668	37.4609				578.596
857	122.668	37.4609				578.596
857.5	122.668	37.4609				578.596
858	122.668	37.4609				578.596
858.5	122.668	37.4609				578.596
859	122.668	37.4609				578.546
859.5	122.668	37.4609				578.546
860	122.668	37.4609				578.229
860.5	122.668	37.4609				578.229
861	122.668	37.4609				578.229
861.5	122.668	37.4609				578.229
862	122.668	37.4609				578.229
862.5	122.668	37.4609				578.496
863	122.668	37.4609				578.496
863.5	122.668	37.4609				578.496
864	122.668	37.4609				578.496
864.5	122.668	37.4608				578.496
865	122.668	37.4608				577.913
865.5	122.668	37.4608				577.913
866	122.668	37.4608				577.33
866.5	122.668	37.4608				577.33
867	122.668	37.4608				577.33
867.5	122.668	37.4608				577.33
868	122.668	37.4608				577.33
868.5	122.668	37.4608				577.013
869	122.669	37.4608				577.013
869.5	122.669	37.4608				576.697
870	122.669	37.4608				576.697
870.5	122.669	37.4608				576.697
871	122.669	37.4608				576.38
871.5	122.669	37.4608				576.38
872	122.669	37.4608				576.38
872.5	122.669	37.4608				576.38
873	122.669	37.4608				576.38
873.5	122.669	37.4608				576.38
874	122.669	37.4608				576.38
874.5	122.669	37.4608				576.064
875	122.669	37.4608				576.064
875.5	122.669	37.4608				575.748
876	122.669	37.4608				575.748
876.5	122.669	37.4608				575.748
877	122.669	37.4608				575.748
877.5	122.669	37.4608				575.748
878	122.669	37.4608				575.164
878.5	122.669	37.4608				575.164
879	122.669	37.4608				575.164
879.5	122.669	37.4608				575.164
880	122.669	37.4608				575.164
880.5	122.669	37.4608				574.848
881	122.669	37.4607				574.848
881.5	122.669	37.4607				574.265
882	122.669	37.4607				574.265
882.5	122.669	37.4607				574.265
883	122.669	37.4607				574.265
883.5	122.669	37.4607				574.265
884	122.669	37.4607				574.215
884.5	122.669	37.4607				574.215
885	122.669	37.4607				574.482
885.5	122.669	37.4607				574.482
886	122.669	37.4607				574.482
886.5	122.669	37.4607				574.482
887	122.669	37.4607				574.482
887.5	122.669	37.4607				573.315
888	122.669	37.4607				573.315
888.5	122.669	37.4607				573.315
889	122.669	37.4607				573.315
889.5	122.669	37.4607				573.315
890	122.669	37.4607				572.999
890.5	122.669	37.4607				572.999
891	122.669	37.4607				573.266
891.5	122.669	37.4607				573.266
892	122.669	37.4607				573.266
892.5	122.669	37.4607				573.266
893	122.669	37.4607				573.266
893.5	122.669	37.4607				572.683
894	122.669	37.4607				572.683
894.5	122.669	37.4607				572.099
895	122.669	37.4607				572.099
895.5	122.669	37.4607				572.099
896	122.669	37.4607				572.099
896.5	122.669	37.4607				572.099
897	122.669	37.4607				571.783
897.5	122.669	37.4607				571.783
898	122.669	37.4607				571.783
898.5	122.669	37.4607				571.783
899	122.669	37.4607				571.783
899.5	122.669	37.4607				570.883
900	122.669	37.4607				570.883
900.5	122.669	37.4607				571.15
901	122.669	37.4607				571.15
901.5	122.669	37.4607				571.15
902	122.669	37.4607				571.15
902.5	122.669	37.4606				571.15
903	122.669	37.4606				570.25
903.5	122.669	37.4606				570.25
904	122.669	37.4606				570.25
904.5	122.669	37.4606				570.25
905	122.669	37.4606				570.25
905.5	122.669	37.4606				570.25
906	122.669	37.4606				570.25
906.5	122.669	37.4606				570.517
907	122.669	37.4606				570.517
907.5	122.669	37.4606				570.517
908	122.669	37.4606				570.517
908.5	122.669	37.4606				570.517
909	122.669	37.4606				570.201
909.5	122.669	37.4606				570.201
910	122.669	37.4606				569.884
910.5	122.669	37.4606				569.884
911	122.669	37.4606				569.884
911.5	122.669	37.4606				569.884
912	122.669	37.4606				569.884
912.5	122.669	37.4606				569.568
913	122.669	37.4606				569.568
913.5	122.669	37.4606				569.568
914	122.669	37.4606				569.568
914.5	122.669	37.4606				569.568
915	122.669	37.4606				569.251
915.5	122.669	37.4606				569.251
916	122.669	37.4606				568.668
916.5	122.669	37.4606				568.668
917	122.669	37.4606				568.668
917.5	122.669	37.4606				568.668
918	122.669	37.4606				568.668
918.5	122.669	37.4606				568.619
919	122.669	37.4606				568.619
919.5	122.669	37.4606				568.885
920	122.669	37.4606				568.885
920.5	122.669	37.4606				568.885
921	122.669	37.4606				568.885
921.5	122.669	37.4606				568.885
922	122.669	37.4606				568.302
922.5	122.669	37.4606				568.302
923	122.669	37.4606				568.302
923.5	122.669	37.4606				568.302
924	122.669	37.4606				568.302
924.5	122.669	37.4606				567.986
925	122.669	37.4605				567.986
925.5	122.669	37.4605				567.669
926	122.669	37.4605				567.669
926.5	122.669	37.4605				567.669
927	122.669	37.4605				567.669
927.5	122.669	37.4605				567.669
928	122.669	37.4605				567.936
928.5	122.669	37.4605				567.936
929	122.669	37.4605				567.936
929.5	122.669	37.4605				567.936
930	122.669	37.4605				567.936
930.5	122.669	37.4605				567.62
931	122.669	37.4605				567.62
931.5	122.669	37.4605				567.886
932	122.669	37.4605				567.886
932.5	122.669	37.4605				567.886
933	122.669	37.4605				567.886
933.5	122.669	37.4605				567.886
934	122.669	37.4605				566.987
934.5	122.669	37.4605				566.987
935	122.669	37.4605				566.987
935.5	122.669	37.4605				566.987
936	122.669	37.4605				566.987
936.5	122.669	37.4605				566.987
937	122.669	37.4605				566.987
937.5	122.669	37.4605				566.137
938	122.669	37.4605				566.137
938.5	122.669	37.4605				566.137
939	122.669	37.4605				566.137
939.5	122.669	37.4605				566.137
940	122.669	37.4605				566.087
940.5	122.669	37.4605				566.087
941	122.669	37.4605				566.087
941.5	122.669	37.4605				566.087
942	122.669	37.4605				566.087
942.5	122.669	37.4605				566.087
943	122.669	37.4605				566.087
943.5	122.669	37.4605				565.504
944	122.669	37.4605				565.504
944.5	122.669	37.4605				565.187
945	122.669	37.4605				565.187
945.5	122.669	37.4605				565.187
946	122.669	37.4605				565.187
946.5	122.669	37.4605				565.187
947	122.669	37.4605				564.604
947.5	122.669	37.4605				564.604
948	122.669	37.4605				564.604
948.5	122.669	37.4605				564.604
949	122.669	37.4605				564.604
949.5	122.669	37.4605				564.604
950	122.669	37.4605				564.604
950.5	122.669	37.4605				564.871
951	122.669	37.4605				564.871
951.5	122.669	37.4605				564.871
952	122.669	37.4605				564.871
952.5	122.669	37.4605				564.871
953	122.669	37.4605				564.871
953.5	122.669	37.4605				564.871
954	122.669	37.4605				564.871
954.5	122.669	37.4605				564.871
955	122.669	37.4605				564.871
955.5	122.669	37.4605				564.288
956	122.669	37.4605				564.288
956.5	122.669	37.4605				564.288
957	122.669	37.4605				564.288
957.5	122.669	37.4605				564.288
958	122.669	37.4605				564.288
958.5	122.669	37.4605				564.288
959	122.669	37.4605				563.971
959.5	122.669	37.4604				563.971
960	122.669	37.4604				563.388
960.5	122.669	37.4604				563.388
961	122.669	37.4604				563.388
961.5	122.669	37.4604				563.388
962	122.669	37.4604				563.388
962.5	122.669	37.4604				563.655
963	122.669	37.4604				563.655
963.5	122.669	37.4604				563.655
964	122.669	37.4604				563.655
964.5	122.669	37.4604				563.655
965	122.669	37.4604				563.338
965.5	122.669	37.4604				563.338
966	122.669	37.4604				562.755
966.5	122.669	37.4604				562.755
967	122.669	37.4604				562.755
967.5	122.669	37.4604				562.755
968	122.669	37.4604				562.755
968.5	122.669	37.4604				563.022
969	122.669	37.4604				563.022
969.5	122.669	37.4604				563.022
970	122.669	37.4604				563.022
970.5	122.669	37.4604				563.022
971	122.669	37.4604				563.022
971.5	122.669	37.4604				563.022
972	122.669	37.4604				562.439
972.5	122.669	37.4604				562.439
973	122.669	37.4604				562.439
973.5	122.669	37.4604				562.439
974	122.669	37.4604				562.439
974.5	122.669	37.4604				562.439
975	122.669	37.4604				562.439
975.5	122.669	37.4604				562.439
976	122.669	37.4604				562.439
976.5	122.669	37.4604				562.439
977	122.669	37.4604				562.439
977.5	122.669	37.4604				562.439
978	122.669	37.4604				562.439
978.5	122.669	37.4604				562.439
979	122.669	37.4604				562.439
979.5	122.669	37.4604				562.439
980	122.669	37.4604				562.439
980.5	122.669	37.4604				562.439
981	122.669	37.4604				562.439
981.5	122.669	37.4604				562.439
982	122.669	37.4604				562.439
982.5	122.669	37.4604				562.439
983	122.669	37.4604				562.439
983.5	122.669	37.4604				562.439
984	122.669	37.4604				561.856
984.5	122.669	37.4604				561.856
985	122.669	37.4604				561.856
985.5	122.669	37.4604				561.856
986	122.669	37.4604				561.856
986.5	122.669	37.4604				561.856
987	122.669	37.4604				561.856
987.5	122.669	37.4604				562.122
988	122.669	37.4604				562.122
988.5	122.669	37.4604				562.122
989	122.669	37.4604				562.122
989.5	122.669	37.4604				562.122
990	122.669	37.4604				562.122
990.5	122.669	37.4604				562.122
991	122.669	37.4604				561.539
991.5	122.669	37.4604				561.539
992	122.669	37.4604				561.539
992.5	122.669	37.4604				561.539
993	122.669	37.4604				561.539
993.5	122.669	37.4604				561.539
994	122.669	37.4604				561.539
994.5	122.669	37.4604				561.806
995	122.669	37.4604				561.806
995.5	122.669	37.4604				561.806
996	122.669	37.4604				561.806
996.5	122.669	37.4604				561.806
997	122.669	37.4604				561.806
997.5	122.669	37.4604				561.806
998	122.669	37.4604				561.806
998.5	122.669	37.4604				561.806
[truncated: 2,120 more rows]

## Sheet: Environment data
time	Wind speed	wind direction	Air temperature	relative humidity	Seawater temperature	salinity		wind direction(-180~180)
0	0.7	52.9	23.7	72.9	18.559	31.313		52.9
0.5	0.7	52.9	23.7	72.9	18.559	31.313		52.9
1	0.7	52.9	23.7	72.9	18.559	31.313		52.9
1.5	0.7	52.9	23.7	72.9	18.559	31.313		52.9
2	0.7	52.9	23.7	72.9	18.606	31.287		52.9
2.5	0.7	28.3	23.6	73	18.606	31.287		28.3
3	0.7	28.3	23.6	73	18.606	31.287		28.3
3.5	0.7	28.3	23.6	73	18.606	31.287		28.3
4	0.7	28.3	23.6	73	18.606	31.287		28.3
4.5	0.7	28.3	23.6	73	18.606	31.287		28.3
5	0.7	28.3	23.6	73	18.606	31.287		28.3
5.5	0.7	28.3	23.6	73	18.606	31.287		28.3
6	0.8	81.5	23.8	73	18.642	31.275		81.5
6.5	0.8	81.5	23.8	73	18.642	31.275		81.5
7	0.8	81.5	23.8	73	18.642	31.275		81.5
7.5	0.8	81.5	23.8	73	18.642	31.275		81.5
8	0.8	81.5	23.8	73	18.644	31.286		81.5
8.5	1.2	53.1	23.7	73	18.644	31.286		53.1
9	1.2	53.1	23.7	73	18.644	31.286		53.1
9.5	1.2	76.8	23.7	73	18.644	31.286		76.8
10	1.2	76.8	23.7	73	18.644	31.286		76.8
10.5	1.2	76.8	23.7	73	18.644	31.286		76.8
11	1.2	76.8	23.7	73	18.644	31.286		76.8
11.5	1.2	76.8	23.7	73	18.644	31.286		76.8
12	0.9	42.1	23.7	72.9	18.565	31.347		42.1
12.5	0.9	42.1	23.7	72.9	18.565	31.347		42.1
13	0.9	42.1	23.7	72.9	18.565	31.347		42.1
13.5	0.9	42.1	23.7	72.9	18.565	31.347		42.1
14	0.9	42.1	23.7	72.9	18.565	31.347		42.1
14.5	1.3	82	23.8	72.9	18.565	31.347		82
15	1.3	82	23.8	72.9	18.565	31.347		82
15.5	1	59.6	23.8	72.9	18.565	31.347		59.6
16	1	59.6	23.8	72.9	18.565	31.347		59.6
16.5	1	59.6	23.8	72.9	18.565	31.347		59.6
17	1	59.6	23.8	72.9	18.565	31.347		59.6
17.5	1	59.6	23.8	72.9	18.565	31.347		59.6
18	0.9	86.2	23.7	72.9	18.57	31.344		86.2
18.5	0.9	86.2	23.7	72.9	18.57	31.344		86.2
19	1.5	70.3	23.7	72.9	18.57	31.344		70.3
19.5	1.5	70.3	23.7	72.9	18.57	31.344		70.3
20	1.5	70.3	23.7	72.9	18.542	31.358		70.3
20.5	1.5	70.3	23.7	72.9	18.542	31.358		70.3
21	1.5	70.3	23.7	72.9	18.542	31.358		70.3
21.5	0.6	22.2	23.6	72.8	18.542	31.358		22.2
22	0.6	22.2	23.6	72.8	18.542	31.358		22.2
22.5	0.6	22.2	23.6	72.8	18.542	31.358		22.2
23	0.6	22.2	23.6	72.8	18.542	31.358		22.2
23.5	0.6	22.2	23.6	72.8	18.542	31.358		22.2
24	1.5	79.7	23.7	72.8	18.477	31.385		79.7
24.5	1.5	79.7	23.7	72.8	18.477	31.385		79.7
25	1.2	66.4	23.7	72.7	18.477	31.385		66.4
25.5	1.2	66.4	23.7	72.7	18.477	31.385		66.4
26	1.2	66.4	23.7	72.7	18.451	31.387		66.4
26.5	1.2	66.4	23.7	72.7	18.451	31.387		66.4
27	1.2	66.4	23.7	72.7	18.451	31.387		66.4
27.5	0.3	90.2	23.7	72.6	18.451	31.387		90.2
28	0.3	90.2	23.7	72.6	18.451	31.387		90.2
28.5	0.3	90.2	23.7	72.6	18.451	31.387		90.2
29	0.3	90.2	23.7	72.6	18.451	31.387		90.2
29.5	0.3	90.2	23.7	72.6	18.451	31.387		90.2
30	1.6	56.3	23.6	72.6	18.372	31.358		56.3
30.5	1.6	56.3	23.6	72.6	18.372	31.358		56.3
31	0.8	45.4	23.7	72.6	18.372	31.358		45.4
31.5	0.8	45.4	23.7	72.6	18.372	31.358		45.4
32	0.8	45.4	23.7	72.6	18.347	31.367		45.4
32.5	0.8	45.4	23.7	72.6	18.347	31.367		45.4
33	0.8	45.4	23.7	72.6	18.347	31.367		45.4
33.5	1	62.6	23.7	72.6	18.347	31.367		62.6
34	1	62.6	23.7	72.6	18.347	31.367		62.6
34.5	1.6	60.8	23.7	72.6	18.347	31.367		60.8
35	1.6	60.8	23.7	72.6	18.347	31.367		60.8
35.5	1.6	60.8	23.7	72.6	18.347	31.367		60.8
36	1.6	60.8	23.7	72.6	18.318	31.369		60.8
36.5	1.6	60.8	23.7	72.6	18.318	31.369		60.8
37	0.9	17.6	23.7	72.5	18.318	31.369		17.6
37.5	0.9	17.6	23.7	72.5	18.318	31.369		17.6
38	0.9	17.6	23.7	72.5	18.334	31.352		17.6
38.5	0.9	17.6	23.7	72.5	18.334	31.352		17.6
39	0.9	17.6	23.7	72.5	18.334	31.352		17.6
39.5	1.5	95	23.7	72.5	18.334	31.352		95
40	1.5	95	23.7	72.5	18.334	31.352		95
40.5	1.3	74	23.8	72.6	18.334	31.352		74
41	1.3	74	23.8	72.6	18.334	31.352		74
41.5	1.3	74	23.8	72.6	18.334	31.352		74
42	1.3	74	23.8	72.6	18.322	31.351		74
42.5	1.3	74	23.8	72.6	18.322	31.351		74
43	0.6	38.1	23.6	72.6	18.322	31.351		38.1
43.5	0.6	38.1	23.6	72.6	18.322	31.351		38.1
44	1	25.7	23.7	72.5	18.322	31.351		25.7
44.5	1	25.7	23.7	72.5	18.322	31.351		25.7
45	1	25.7	23.7	72.5	18.322	31.351		25.7
45.5	1	25.7	23.7	72.5	18.322	31.351		25.7
46	1	25.7	23.7	72.5	18.386	31.297		25.7
46.5	1.2	73.9	23.5	72.6	18.386	31.297		73.9
47	1.2	73.9	23.5	72.6	18.386	31.297		73.9
47.5	1.2	73.9	23.5	72.6	18.386	31.297		73.9
48	1.2	73.9	23.5	72.6	18.387	31.295		73.9
48.5	1.2	73.9	23.5	72.6	18.387	31.295		73.9
49	0.7	69.7	23.6	72.6	18.387	31.295		69.7
49.5	0.7	69.7	23.6	72.6	18.387	31.295		69.7
50	0.7	67.3	23.6	72.6	18.387	31.295		67.3
50.5	0.7	67.3	23.6	72.6	18.387	31.295		67.3
51	0.7	67.3	23.6	72.6	18.387	31.295		67.3
51.5	0.7	67.3	23.6	72.6	18.387	31.295		67.3
52	0.7	67.3	23.6	72.6	18.177	31.393		67.3
52.5	0.4	79	23.5	72.7	18.177	31.393		79
53	0.4	79	23.5	72.7	18.177	31.393		79
53.5	0.4	79	23.5	72.7	18.177	31.393		79
54	0.4	79	23.5	72.7	18.09	31.444		79
54.5	0.4	79	23.5	72.7	18.09	31.444		79
55	0.6	81	23.5	72.8	18.09	31.444		81
55.5	0.6	81	23.5	72.8	18.09	31.444		81
56	0.5	74.1	23.5	72.8	18.09	31.444		74.1
56.5	0.5	74.1	23.5	72.8	18.09	31.444		74.1
57	0.5	74.1	23.5	72.8	18.09	31.444		74.1
57.5	0.5	74.1	23.5	72.8	18.09	31.444		74.1
58	0.5	74.1	23.5	72.8	17.953	31.416		74.1
58.5	0.5	85.6	23.5	72.9	17.953	31.416		85.6
59	0.5	85.6	23.5	72.9	17.953	31.416		85.6
59.5	0.4	81.3	23.5	73	17.953	31.416		81.3
60	0.4	81.3	23.5	73	17.982	31.364		81.3
60.5	0.4	81.3	23.5	73	17.982	31.364		81.3
61	0.4	81.3	23.5	73	17.982	31.364		81.3
61.5	0.4	81.3	23.5	73	17.982	31.364		81.3
62	0.4	76.1	23.6	73.1	17.982	31.364		76.1
62.5	0.4	76.1	23.6	73.1	17.982	31.364		76.1
63	0.4	76.1	23.6	73.1	17.982	31.364		76.1
63.5	0.4	76.1	23.6	73.1	17.982	31.364		76.1
64	0.4	76.1	23.6	73.1	19.419	31.204		76.1
64.5	0.5	115.7	23.7	73.1	19.419	31.204		115.7
65	0.5	115.7	23.7	73.1	19.419	31.204		115.7
65.5	0.5	29.9	23.8	73.2	19.419	31.204		29.9
66	0.5	29.9	23.8	73.2	19.179	31.461		29.9
66.5	0.5	29.9	23.8	73.2	19.179	31.461		29.9
67	0.5	29.9	23.8	73.2	19.179	31.461		29.9
67.5	0.5	29.9	23.8	73.2	19.179	31.461		29.9
68	0.9	102.1	23.7	73.3	19.179	31.461		102.1
68.5	0.9	102.1	23.7	73.3	19.179	31.461		102.1
69	0.6	95	23.6	73.3	19.179	31.461		95
69.5	0.6	95	23.6	73.3	19.179	31.461		95
70	0.6	95	23.6	73.3	19.449	31.319		95
70.5	0.6	95	23.6	73.3	19.449	31.319		95
71	0.6	95	23.6	73.3	19.449	31.319		95
71.5	0.6	94	23.5	73.3	19.449	31.319		94
72	0.6	94	23.5	73.3	19.794	31.23		94
72.5	0.6	94	23.5	73.3	19.794	31.23		94
73	0.6	94	23.5	73.3	19.794	31.23		94
73.5	0.6	94	23.5	73.3	19.794	31.23		94
74	0.2	151.9	23.6	73.4	19.794	31.23		151.9
74.5	0.2	151.9	23.6	73.4	19.794	31.23		151.9
75	0.8	130.1	23.6	73.4	19.794	31.23		130.1
75.5	0.8	130.1	23.6	73.4	19.794	31.23		130.1
76	0.8	130.1	23.6	73.4	19.482	31.302		130.1
76.5	0.8	130.1	23.6	73.4	19.482	31.302		130.1
77	0.8	130.1	23.6	73.4	19.482	31.302		130.1
77.5	0.3	192.7	23.5	73.5	19.482	31.302		-167.327
78	0.3	192.7	23.5	73.5	19.68	31.334		-167.327
78.5	0.3	192.7	23.5	73.5	19.68	31.334		-167.327
79	0.3	192.7	23.5	73.5	19.68	31.334		-167.327
79.5	0.3	192.7	23.5	73.5	19.68	31.334		-167.327
80	0.4	203	23.7	73.5	19.68	31.334		-157.027
80.5	0.4	203	23.7	73.5	19.68	31.334		-157.027
81	0.3	126.5	23.7	73.5	19.68	31.334		126.5
81.5	0.3	126.5	23.7	73.5	19.68	31.334		126.5
82	0.3	126.5	23.7	73.5	19.889	31.231		126.5
82.5	0.3	126.5	23.7	73.5	19.889	31.231		126.5
83	0.3	126.5	23.7	73.5	19.889	31.231		126.5
83.5	0.7	140.6	23.5	73.6	19.889	31.231		140.6
84	0.7	140.6	23.5	73.6	19.864	31.259		140.6
84.5	0.1	337.7	23.5	73.7	19.864	31.259		-22.3265
85	0.1	337.7	23.5	73.7	19.864	31.259		-22.3265
85.5	0.1	337.7	23.5	73.7	19.864	31.259		-22.3265
86	0.1	337.7	23.5	73.7	19.864	31.259		-22.3265
86.5	0.1	337.7	23.5	73.7	19.864	31.259		-22.3265
87	0.7	127	23.5	73.7	19.864	31.259		127
87.5	0.7	127	23.5	73.7	19.864	31.259		127
88	0.7	127	23.5	73.7	19.79	31.282		127
88.5	0.7	127	23.5	73.7	19.79	31.282		127
89	0.7	127	23.5	73.7	19.79	31.282		127
89.5	0.6	129.2	23.5	73.7	19.79	31.282		129.2
90	0.6	129.2	23.5	73.7	19.723	31.322		129.2
90.5	0.1	109.2	23.5	73.7	19.723	31.322		109.2
91	0.1	109.2	23.5	73.7	19.723	31.322		109.2
91.5	0.1	109.2	23.5	73.7	19.723	31.322		109.2
92	0.1	109.2	23.5	73.7	19.723	31.322		109.2
92.5	0.1	109.2	23.5	73.7	19.723	31.322		109.2
93	0.7	116.7	23.5	73.6	19.723	31.322		116.7
93.5	0.7	116.7	23.5	73.6	19.723	31.322		116.7
94	0.8	85.3	23.6	73.6	19.723	31.322		85.3
94.5	0.8	85.3	23.6	73.6	19.723	31.322		85.3
95	0.8	85.3	23.6	73.6	19.723	31.322		85.3
95.5	0.8	85.3	23.6	73.6	19.723	31.322		85.3
96	0.8	85.3	23.6	73.6	19.334	31.309		85.3
96.5	0.3	212.7	23.5	73.6	19.334	31.309		-147.327
97	0.3	212.7	23.5	73.6	19.334	31.309		-147.327
97.5	0.3	212.7	23.5	73.6	19.334	31.309		-147.327
98	0.3	212.7	23.5	73.6	19.334	31.309		-147.327
98.5	0.3	212.7	23.5	73.6	19.334	31.309		-147.327
99	0.7	90.8	23.6	73.6	19.334	31.309		90.8
99.5	0.7	90.8	23.6	73.6	19.334	31.309		90.8
100	0.9	130	23.6	73.6	18.798	31.364		130
100.5	0.9	130	23.6	73.6	18.798	31.364		130
101	0.9	130	23.6	73.6	18.798	31.364		130
101.5	0.9	130	23.6	73.6	18.798	31.364		130
102	0.9	130	23.6	73.6	18.389	31.371		130
102.5	0.7	63.8	23.6	73.6	18.389	31.371		63.8
103	0.7	63.8	23.6	73.6	18.389	31.371		63.8
103.5	0.7	63.8	23.6	73.6	18.389	31.371		63.8
104	0.7	63.8	23.6	73.6	18.389	31.371		63.8
104.5	0.7	63.8	23.6	73.6	18.389	31.371		63.8
105	0.4	141.2	23.5	73.5	18.389	31.371		141.2
105.5	0.4	141.2	23.5	73.5	18.389	31.371		141.2
106	0.1	191.1	23.5	73.5	18.357	31.346		-168.927
106.5	0.1	191.1	23.5	73.5	18.357	31.346		-168.927
107	0.1	191.1	23.5	73.5	18.357	31.346		-168.927
107.5	0.1	191.1	23.5	73.5	18.357	31.346		-168.927
108	0.1	191.1	23.5	73.5	18.431	31.286		-168.927
108.5	1.2	121.2	23.5	73.5	18.431	31.286		121.2
109	1.2	121.2	23.5	73.5	18.431	31.286		121.2
109.5	0.2	76.1	23.6	73.5	18.431	31.286		76.1
110	0.2	76.1	23.6	73.5	18.431	31.286		76.1
110.5	0.2	76.1	23.6	73.5	18.431	31.286		76.1
111	0.2	76.1	23.6	73.5	18.431	31.286		76.1
111.5	0.2	76.1	23.6	73.5	18.431	31.286		76.1
112	0.7	162.8	23.5	73.5	18.429	31.283		162.8
112.5	0.7	162.8	23.5	73.5	18.429	31.283		162.8
113	0.7	162.8	23.5	73.5	18.429	31.283		162.8
113.5	0.7	162.8	23.5	73.5	18.429	31.283		162.8
114	0.7	162.8	23.5	73.5	18.388	31.325		162.8
114.5	0.4	81.7	23.6	73.4	18.388	31.325		81.7
115	0.4	81.7	23.6	73.4	18.388	31.325		81.7
115.5	0.6	103	23.6	73.4	18.388	31.325		103
116	0.6	103	23.6	73.4	18.388	31.325		103
116.5	0.6	103	23.6	73.4	18.388	31.325		103
117	0.6	103	23.6	73.4	18.388	31.325		103
117.5	0.6	103	23.6	73.4	18.388	31.325		103
118	0.6	126.1	23.5	73.4	18.327	31.374		126.1
118.5	0.6	126.1	23.5	73.4	18.327	31.374		126.1
119	0.3	17.3	23.5	73.4	18.327	31.374		17.3
119.5	0.3	17.3	23.5	73.4	18.327	31.374		17.3
120	0.3	17.3	23.5	73.4	18.327	31.374		17.3
120.5	0.3	17.3	23.5	73.4	18.327	31.374		17.3
121	0.3	17.3	23.5	73.4	18.327	31.374		17.3
121.5	0.8	91.4	23.5	73.4	18.327	31.374		91.4
122	0.8	91.4	23.5	73.4	18.327	31.374		91.4
122.5	0.8	91.4	23.5	73.4	18.327	31.374		91.4
123	0.8	91.4	23.5	73.4	18.327	31.374		91.4
123.5	0.8	91.4	23.5	73.4	18.327	31.374		91.4
124	0.4	99.5	23.5	73.4	18.536	31.286		99.5
124.5	0.4	99.5	23.5	73.4	18.536	31.286		99.5
125	0.2	72.7	23.5	73.4	18.536	31.286		72.7
125.5	0.2	72.7	23.5	73.4	18.536	31.286		72.7
126	0.2	72.7	23.5	73.4	19.223	31.202		72.7
126.5	0.2	72.7	23.5	73.4	19.223	31.202		72.7
127	0.2	72.7	23.5	73.4	19.223	31.202		72.7
127.5	0.6	98.8	23.5	73.5	19.223	31.202		98.8
128	0.6	98.8	23.5	73.5	19.223	31.202		98.8
128.5	0.6	98.8	23.5	73.5	19.223	31.202		98.8
129	0.6	98.8	23.5	73.5	19.223	31.202		98.8
129.5	0.6	98.8	23.5	73.5	19.223	31.202		98.8
130	0.1	74.7	23.6	73.6	19.151	31.253		74.7
130.5	0.1	74.7	23.6	73.6	19.151	31.253		74.7
131	0.4	54.3	23.6	73.6	19.151	31.253		54.3
131.5	0.4	54.3	23.6	73.6	19.151	31.253		54.3
132	0.4	54.3	23.6	73.6	18.675	31.292		54.3
132.5	0.4	54.3	23.6	73.6	18.675	31.292		54.3
133	0.4	54.3	23.6	73.6	18.675	31.292		54.3
133.5	0.8	143	23.7	73.7	18.675	31.292		143
134	0.8	143	23.7	73.7	18.675	31.292		143
134.5	0.7	69	23.5	73.7	18.675	31.292		69
135	0.7	69	23.5	73.7	18.675	31.292		69
135.5	0.7	69	23.5	73.7	18.675	31.292		69
136	0.7	69	23.5	73.7	18.684	31.265		69
136.5	0.7	69	23.5	73.7	18.684	31.265		69
137	0.6	135.3	23.5	73.7	18.684	31.265		135.3
137.5	0.6	135.3	23.5	73.7	18.684	31.265		135.3
138	0.6	135.3	23.5	73.7	18.684	31.265		135.3
138.5	0.6	135.3	23.5	73.7	18.684	31.265		135.3
139	0.6	135.3	23.5	73.7	18.684	31.265		135.3
139.5	0.5	10	23.5	73.7	18.684	31.265		10
140	0.5	10	23.5	73.7	18.466	31.331		10
140.5	0.4	27.8	23.5	73.7	18.466	31.331		27.8
141	0.4	27.8	23.5	73.7	18.466	31.331		27.8
141.5	0.4	27.8	23.5	73.7	18.466	31.331		27.8
142	0.4	27.8	23.5	73.7	18.749	31.42		27.8
142.5	0.4	27.8	23.5	73.7	18.749	31.42		27.8
143	1.2	102.5	23.5	73.6	18.749	31.42		102.5
143.5	1.2	102.5	23.5	73.6	18.749	31.42		102.5
144	0.4	47.4	23.5	73.6	18.749	31.42		47.4
144.5	0.4	47.4	23.5	73.6	18.749	31.42		47.4
145	0.4	47.4	23.5	73.6	18.749	31.42		47.4
145.5	0.4	47.4	23.5	73.6	18.749	31.42		47.4
146	0.4	47.4	23.5	73.6	18.703	31.324		47.4
146.5	1.2	46.1	23.5	73.5	18.703	31.324		46.1
147	1.2	46.1	23.5	73.5	18.703	31.324		46.1
147.5	1.2	46.1	23.5	73.5	18.703	31.324		46.1
148	1.2	46.1	23.5	73.5	19.099	31.281		46.1
148.5	1.2	46.1	23.5	73.5	19.099	31.281		46.1
149	0.8	87.6	23.5	73.5	19.099	31.281		87.6
149.5	0.8	87.6	23.5	73.5	19.099	31.281		87.6
150	1	66.9	23.5	73.4	19.099	31.281		66.9
150.5	1	66.9	23.5	73.4	19.099	31.281		66.9
151	1	66.9	23.5	73.4	19.099	31.281		66.9
151.5	1	66.9	23.5	73.4	19.099	31.281		66.9
152	1	66.9	23.5	73.4	19.149	31.291		66.9
152.5	0.8	52	23.5	73.4	19.149	31.291		52
153	0.8	52	23.5	73.4	19.149	31.291		52
153.5	0.8	52	23.5	73.4	19.149	31.291		52
154	0.8	52	23.5	73.4	19.133	31.311		52
154.5	0.8	52	23.5	73.4	19.133	31.311		52
155	0.7	85.7	23.5	73.5	19.133	31.311		85.7
155.5	0.7	85.7	23.5	73.5	19.133	31.311		85.7
156	1.6	61.3	23.5	73.5	19.133	31.311		61.3
156.5	1.6	61.3	23.5	73.5	19.133	31.311		61.3
157	1.6	61.3	23.5	73.5	19.133	31.311		61.3
157.5	1.6	61.3	23.5	73.5	19.133	31.311		61.3
158	1.6	61.3	23.5	73.5	19.153	31.305		61.3
158.5	1	38.8	23.5	73.5	19.153	31.305		38.8
159	1	38.8	23.5	73.5	19.153	31.305		38.8
159.5	0.8	39.1	23.5	73.4	19.153	31.305		39.1
160	0.8	39.1	23.5	73.4	19.16	31.299		39.1
160.5	0.8	39.1	23.5	73.4	19.16	31.299		39.1
161	0.8	39.1	23.5	73.4	19.16	31.299		39.1
161.5	0.8	39.1	23.5	73.4	19.16	31.299		39.1
162	0.9	59.6	23.6	73.4	19.16	31.299		59.6
162.5	0.9	59.6	23.6	73.4	19.16	31.299		59.6
163	0.9	59.6	23.6	73.4	19.16	31.299		59.6
163.5	0.9	59.6	23.6	73.4	19.16	31.299		59.6
164	0.9	59.6	23.6	73.4	19.148	31.308		59.6
164.5	1.3	39.1	23.6	73.4	19.148	31.308		39.1
165	1.3	39.1	23.6	73.4	19.148	31.308		39.1
165.5	1	64.1	23.7	73.4	19.148	31.308		64.1
166	1	64.1	23.7	73.4	19.16	31.298		64.1
166.5	1	64.1	23.7	73.4	19.16	31.298		64.1
167	1	64.1	23.7	73.4	19.16	31.298		64.1
167.5	1	64.1	23.7	73.4	19.16	31.298		64.1
168	1.5	42	23.5	73.4	19.16	31.298		42
168.5	1.5	42	23.5	73.4	19.16	31.298		42
169	1	49.2	23.6	73.4	19.16	31.298		49.2
169.5	1	49.2	23.6	73.4	19.16	31.298		49.2
170	1	49.2	23.6	73.4	19.173	31.288		49.2
170.5	1	49.2	23.6	73.4	19.173	31.288		49.2
171	1	49.2	23.6	73.4	19.173	31.288		49.2
171.5	1.1	53.8	23.6	73.4	19.173	31.288		53.8
172	1.1	53.8	23.6	73.4	19.195	31.275		53.8
172.5	1.1	53.8	23.6	73.4	19.195	31.275		53.8
173	1.1	53.8	23.6	73.4	19.195	31.275		53.8
173.5	1.1	53.8	23.6	73.4	19.195	31.275		53.8
174	1.1	73.8	23.7	73.4	19.195	31.275		73.8
174.5	1.1	73.8	23.7	73.4	19.195	31.275		73.8
175	1.1	59.4	23.6	73.4	19.195	31.275		59.4
175.5	1.1	59.4	23.6	73.4	19.195	31.275		59.4
176	1.1	59.4	23.6	73.4	19.196	31.283		59.4
176.5	1.1	59.4	23.6	73.4	19.196	31.283		59.4
177	1.1	59.4	23.6	73.4	19.196	31.283		59.4
177.5	0.9	49.7	23.6	73.3	19.196	31.283		49.7
178	0.9	49.7	23.6	73.3	19.197	31.288		49.7
178.5	0.9	49.7	23.6	73.3	19.197	31.288		49.7
179	0.9	49.7	23.6	73.3	19.197	31.288		49.7
179.5	0.9	49.7	23.6	73.3	19.197	31.288		49.7
180	1.1	68.5	23.5	73.4	19.197	31.288		68.5
180.5	1.1	68.5	23.5	73.4	19.197	31.288		68.5
181	0.8	92.5	23.5	73.4	19.197	31.288		92.5
181.5	0.8	92.5	23.5	73.4	19.197	31.288		92.5
182	0.8	92.5	23.5	73.4	19.199	31.294		92.5
182.5	0.8	92.5	23.5	73.4	19.199	31.294		92.5
183	0.8	92.5	23.5	73.4	19.199	31.294		92.5
183.5	0.9	60.6	23.6	73.3	19.199	31.294		60.6
184	0.9	60.6	23.6	73.3	19.199	31.299		60.6
184.5	0.9	61.6	23.6	73.3	19.199	31.299		61.6
185	0.9	61.6	23.6	73.3	19.199	31.299		61.6
185.5	0.9	61.6	23.6	73.3	19.199	31.299		61.6
186	0.9	61.6	23.6	73.3	19.199	31.299		61.6
186.5	0.9	61.6	23.6	73.3	19.199	31.299		61.6
187	1.3	64.5	23.5	73.3	19.199	31.299		64.5
187.5	1.3	64.5	23.5	73.3	19.199	31.299		64.5
188	1.3	64.5	23.5	73.3	19.199	31.304		64.5
188.5	1.3	64.5	23.5	73.3	19.199	31.304		64.5
189	1.3	64.5	23.5	73.3	19.199	31.304		64.5
189.5	0.8	56.3	23.6	73.3	19.199	31.304		56.3
190	0.8	56.3	23.6	73.3	19.198	31.306		56.3
190.5	1	58.2	23.6	73.3	19.198	31.306		58.2
191	1	58.2	23.6	73.3	19.198	31.306		58.2
191.5	1	58.2	23.6	73.3	19.198	31.306		58.2
192	1	58.2	23.6	73.3	19.198	31.306		58.2
192.5	1	58.2	23.6	73.3	19.198	31.306		58.2
193	1	77.4	23.6	73.3	19.198	31.306		77.4
193.5	1	77.4	23.6	73.3	19.198	31.306		77.4
194	1	53.7	23.6	73.3	19.239	31.277		53.7
194.5	1	53.7	23.6	73.3	19.239	31.277		53.7
195	1	53.7	23.6	73.3	19.239	31.277		53.7
195.5	1	53.7	23.6	73.3	19.239	31.277		53.7
196	1	53.7	23.6	73.3	19.291	31.243		53.7
196.5	1	63.1	23.6	73.2	19.291	31.243		63.1
197	1	63.1	23.6	73.2	19.291	31.243		63.1
197.5	1	63.1	23.6	73.2	19.291	31.243		63.1
198	1	63.1	23.6	73.2	19.291	31.243		63.1
198.5	1	63.1	23.6	73.2	19.291	31.243		63.1
199	1.7	43.4	23.6	73.3	19.291	31.243		43.4
199.5	1.7	43.4	23.6	73.3	19.291	31.243		43.4
200	0.8	67.3	23.6	73.3	19.291	31.243		67.3
200.5	0.8	67.3	23.6	73.3	19.291	31.243		67.3
201	0.8	67.3	23.6	73.3	19.291	31.243		67.3
201.5	0.8	67.3	23.6	73.3	19.291	31.243		67.3
202	0.8	67.3	23.6	73.3	19.294	31.268		67.3
202.5	1.3	88.5	23.5	73.3	19.294	31.268		88.5
203	1.3	88.5	23.5	73.3	19.294	31.268		88.5
203.5	1.3	88.5	23.5	73.3	19.294	31.268		88.5
204	1.3	88.5	23.5	73.3	19.294	31.268		88.5
204.5	1.3	88.5	23.5	73.3	19.294	31.268		88.5
205	1.1	45.9	23.5	73.1	19.294	31.268		45.9
205.5	1.1	45.9	23.5	73.1	19.294	31.268		45.9
206	1.1	59.2	23.5	73.1	19.289	31.284		59.2
206.5	1.1	59.2	23.5	73.1	19.289	31.284		59.2
207	1.1	59.2	23.5	73.1	19.289	31.284		59.2
207.5	1.1	59.2	23.5	73.1	19.289	31.284		59.2
208	1.1	59.2	23.5	73.1	19.289	31.293		59.2
208.5	1.7	59	23.6	73.2	19.289	31.293		59
209	1.7	59	23.6	73.2	19.289	31.293		59
209.5	1	58.5	23.6	73.2	19.289	31.293		58.5
210	1	58.5	23.6	73.2	19.289	31.293		58.5
210.5	1	58.5	23.6	73.2	19.289	31.293		58.5
211	1	58.5	23.6	73.2	19.289	31.293		58.5
211.5	1	58.5	23.6	73.2	19.289	31.293		58.5
212	1.2	33.1	23.7	73.1	19.25	31.331		33.1
212.5	1.2	33.1	23.7	73.1	19.25	31.331		33.1
213	1.2	33.1	23.7	73.1	19.25	31.331		33.1
213.5	1.2	33.1	23.7	73.1	19.25	31.331		33.1
214	1.2	33.1	23.7	73.1	19.263	31.319		33.1
214.5	1.1	53.8	23.6	73.1	19.263	31.319		53.8
215	1.1	53.8	23.6	73.1	19.263	31.319		53.8
215.5	1.3	46.3	23.6	73.1	19.263	31.319		46.3
216	1.3	46.3	23.6	73.1	19.263	31.319		46.3
216.5	1.3	46.3	23.6	73.1	19.263	31.319		46.3
217	1.3	46.3	23.6	73.1	19.263	31.319		46.3
217.5	1.3	46.3	23.6	73.1	19.263	31.319		46.3
218	1.2	24.6	23.5	73.1	19.24	31.328		24.6
218.5	1.2	24.6	23.5	73.1	19.24	31.328		24.6
219	1.3	26.8	23.5	73.1	19.24	31.328		26.8
219.5	1.3	26.8	23.5	73.1	19.24	31.328		26.8
220	1.3	26.8	23.5	73.1	19.234	31.326		26.8
220.5	1.3	26.8	23.5	73.1	19.234	31.326		26.8
221	1.3	26.8	23.5	73.1	19.234	31.326		26.8
221.5	1.2	64.9	23.7	73.1	19.234	31.326		64.9
222	1.2	64.9	23.7	73.1	19.234	31.326		64.9
222.5	1.2	64.9	23.7	73.1	19.234	31.326		64.9
223	1.2	64.9	23.7	73.1	19.234	31.326		64.9
223.5	1.2	64.9	23.7	73.1	19.234	31.326		64.9
224	1.5	21.2	23.6	73	19.225	31.323		21.2
224.5	1.5	21.2	23.6	73	19.225	31.323		21.2
225	0.9	21.4	23.5	72.9	19.225	31.323		21.4
225.5	0.9	21.4	23.5	72.9	19.225	31.323		21.4
226	0.9	21.4	23.5	72.9	19.225	31.323		21.4
226.5	0.9	21.4	23.5	72.9	19.225	31.323		21.4
227	0.9	21.4	23.5	72.9	19.225	31.323		21.4
227.5	1.9	40	23.6	73	19.225	31.323		40
228	1.9	40	23.6	73	19.233	31.311		40
228.5	1.9	40	23.6	73	19.233	31.311		40
229	1.9	40	23.6	73	19.233	31.311		40
229.5	1.9	40	23.6	73	19.233	31.311		40
230	1.5	23.5	23.7	73	19.226	31.312		23.5
230.5	1.5	23.5	23.7	73	19.226	31.312		23.5
231	1.2	17.9	23.7	73	19.226	31.312		17.9
231.5	1.2	17.9	23.7	73	19.226	31.312		17.9
232	1.2	17.9	23.7	73	19.226	31.312		17.9
232.5	1.2	17.9	23.7	73	19.226	31.312		17.9
233	1.2	17.9	23.7	73	19.226	31.312		17.9
233.5	1.4	33.9	23.7	73	19.226	31.312		33.9
234	1.4	33.9	23.7	73	19.446	31.317		33.9
234.5	1.7	26.5	23.6	73	19.446	31.317		26.5
235	1.7	26.5	23.6	73	19.446	31.317		26.5
235.5	1.7	26.5	23.6	73	19.446	31.317		26.5
236	1.7	26.5	23.6	73	19.567	31.233		26.5
236.5	1.7	26.5	23.6	73	19.567	31.233		26.5
237	1.4	41.6	23.6	73.1	19.567	31.233		41.6
237.5	1.4	41.6	23.6	73.1	19.567	31.233		41.6
238	1.4	41.6	23.6	73.1	19.567	31.233		41.6
238.5	1.4	41.6	23.6	73.1	19.567	31.233		41.6
239	1.4	41.6	23.6	73.1	19.567	31.233		41.6
239.5	1.4	45.5	23.6	73.2	19.567	31.233		45.5
240	1.4	45.5	23.6	73.2	19.618	31.217		45.5
240.5	1.2	29.2	23.6	73.1	19.618	31.217		29.2
241	1.2	29.2	23.6	73.1	19.618	31.217		29.2
241.5	1.2	29.2	23.6	73.1	19.618	31.217		29.2
242	1.2	29.2	23.6	73.1	19.669	31.197		29.2
242.5	1.2	29.2	23.6	73.1	19.669	31.197		29.2
243	1.5	29	23.6	73	19.669	31.197		29
243.5	1.5	29	23.6	73	19.669	31.197		29
244	1.3	13.7	23.7	73.1	19.669	31.197		13.7
244.5	1.3	13.7	23.7	73.1	19.669	31.197		13.7
245	1.3	13.7	23.7	73.1	19.669	31.197		13.7
245.5	1.3	13.7	23.7	73.1	19.669	31.197		13.7
246	1.3	13.7	23.7	73.1	19.503	31.37		13.7
246.5	1.5	48.1	23.7	73.1	19.503	31.37		48.1
247	1.5	48.1	23.7	73.1	19.503	31.37		48.1
247.5	1.5	48.1	23.7	73.1	19.503	31.37		48.1
248	1.5	48.1	23.7	73.1	19.376	31.377		48.1
248.5	1.5	48.1	23.7	73.1	19.376	31.377		48.1
249	1.1	26	23.7	73	19.376	31.377		26
249.5	1.1	26	23.7	73	19.376	31.377		26
250	0.9	66.8	23.8	73	19.376	31.377		66.8
250.5	0.9	66.8	23.8	73	19.376	31.377		66.8
251	0.9	66.8	23.8	73	19.376	31.377		66.8
251.5	0.9	66.8	23.8	73	19.376	31.377		66.8
252	0.9	66.8	23.8	73	19.325	31.38		66.8
252.5	2.2	29	23.5	72.9	19.325	31.38		29
253	2.2	29	23.5	72.9	19.325	31.38		29
253.5	2.2	29	23.5	72.9	19.325	31.38		29
254	2.2	29	23.5	72.9	19.283	31.384		29
254.5	2.2	29	23.5	72.9	19.283	31.384		29
255	0.7	79.8	23.6	72.9	19.283	31.384		79.8
255.5	0.7	79.8	23.6	72.9	19.283	31.384		79.8
256	0.9	46.1	23.6	72.9	19.283	31.384		46.1
256.5	0.9	46.1	23.6	72.9	19.283	31.384		46.1
257	0.9	46.1	23.6	72.9	19.283	31.384		46.1
257.5	0.9	46.1	23.6	72.9	19.283	31.384		46.1
258	0.9	46.1	23.6	72.9	19.222	31.399		46.1
258.5	1.5	53.6	23.5	72.8	19.222	31.399		53.6
259	1.5	53.6	23.5	72.8	19.222	31.399		53.6
259.5	1.3	61.7	23.5	72.7	19.222	31.399		61.7
260	1.3	61.7	23.5	72.7	19.209	31.389		61.7
260.5	1.3	61.7	23.5	72.7	19.209	31.389		61.7
261	1.3	61.7	23.5	72.7	19.209	31.389		61.7
261.5	1.3	61.7	23.5	72.7	19.209	31.389		61.7
262	0.3	15.4	23.6	72.6	19.209	31.389		15.4
262.5	0.3	15.4	23.6	72.6	19.209	31.389		15.4
263	0.3	15.4	23.6	72.6	19.209	31.389		15.4
263.5	0.3	15.4	23.6	72.6	19.209	31.389		15.4
264	0.3	15.4	23.6	72.6	19.187	31.372		15.4
264.5	1.2	53.2	23.7	72.5	19.187	31.372		53.2
265	1.2	53.2	23.7	72.5	19.187	31.372		53.2
265.5	1.9	57.9	23.7	72.5	19.187	31.372		57.9
266	1.9	57.9	23.7	72.5	19.189	31.351		57.9
266.5	1.9	57.9	23.7	72.5	19.189	31.351		57.9
267	1.9	57.9	23.7	72.5	19.189	31.351		57.9
267.5	1.9	57.9	23.7	72.5	19.189	31.351		57.9
268	0.7	92.1	23.7	72.4	19.189	31.351		92.1
268.5	0.7	92.1	23.7	72.4	19.189	31.351		92.1
269	0.7	92.1	23.7	72.4	19.189	31.351		92.1
269.5	0.7	92.1	23.7	72.4	19.189	31.351		92.1
270	0.7	92.1	23.7	72.4	19.205	31.317		92.1
270.5	0.7	92.1	23.7	72.4	19.205	31.317		92.1
271	0.7	92.1	23.7	72.4	19.205	31.317		92.1
271.5	1.4	52.5	23.6	72.4	19.205	31.317		52.5
272	1.4	52.5	23.6	72.4	19.205	31.308		52.5
272.5	1.4	52.5	23.6	72.4	19.205	31.308		52.5
273	1.4	52.5	23.6	72.4	19.205	31.308		52.5
273.5	1.4	52.5	23.6	72.4	19.205	31.308		52.5
274	1	52.4	23.6	72.4	19.205	31.308		52.4
274.5	1	52.4	23.6	72.4	19.205	31.308		52.4
275	1.4	41.4	23.6	72.3	19.205	31.308		41.4
275.5	1.4	41.4	23.6	72.3	19.205	31.308		41.4
276	1.4	41.4	23.6	72.3	19.215	31.295		41.4
276.5	1.4	41.4	23.6	72.3	19.215	31.295		41.4
277	1.4	41.4	23.6	72.3	19.215	31.295		41.4
277.5	1.2	35.5	23.7	72.4	19.215	31.295		35.5
278	1.2	35.5	23.7	72.4	19.216	31.295		35.5
278.5	1.2	35.5	23.7	72.4	19.216	31.295		35.5
279	1.2	35.5	23.7	72.4	19.216	31.295		35.5
279.5	1.2	35.5	23.7	72.4	19.216	31.295		35.5
280	1.2	63.5	23.8	72.5	19.216	31.295		63.5
280.5	1.2	63.5	23.8	72.5	19.216	31.295		63.5
281	1.5	44.1	23.7	72.5	19.216	31.295		44.1
281.5	1.5	44.1	23.7	72.5	19.216	31.295		44.1
282	1.5	44.1	23.7	72.5	19.23	31.289		44.1
282.5	1.5	44.1	23.7	72.5	19.23	31.289		44.1
283	1.5	44.1	23.7	72.5	19.23	31.289		44.1
283.5	0.9	36.6	23.8	72.4	19.23	31.289		36.6
284	0.9	36.6	23.8	72.4	19.239	31.287		36.6
284.5	1.8	48.6	23.7	72.4	19.239	31.287		48.6
285	1.8	48.6	23.7	72.4	19.239	31.287		48.6
285.5	1.8	48.6	23.7	72.4	19.239	31.287		48.6
286	1.8	48.6	23.7	72.4	19.239	31.287		48.6
286.5	1.8	48.6	23.7	72.4	19.239	31.287		48.6
287	1.1	49.4	23.7	72.4	19.239	31.287		49.4
287.5	1.1	49.4	23.7	72.4	19.239	31.287		49.4
288	1.1	49.4	23.7	72.4	19.241	31.293		49.4
288.5	1.1	49.4	23.7	72.4	19.241	31.293		49.4
289	1.1	49.4	23.7	72.4	19.241	31.293		49.4
289.5	2	46	23.6	72.4	19.241	31.293		46
290	2	46	23.6	72.4	19.242	31.296		46
290.5	1.2	37.5	23.6	72.4	19.242	31.296		37.5
291	1.2	37.5	23.6	72.4	19.242	31.296		37.5
291.5	1.2	37.5	23.6	72.4	19.242	31.296		37.5
292	1.2	37.5	23.6	72.4	19.242	31.296		37.5
292.5	1.2	37.5	23.6	72.4	19.242	31.296		37.5
293	1.7	61.2	23.8	72.4	19.242	31.296		61.2
293.5	1.7	61.2	23.8	72.4	19.242	31.296		61.2
294	1.7	61.2	23.8	72.4	19.295	31.265		61.2
294.5	1.7	61.2	23.8	72.4	19.295	31.265		61.2
295	1.7	61.2	23.8	72.4	19.295	31.265		61.2
295.5	1.7	61.2	23.8	72.4	19.295	31.265		61.2
296	1.7	61.2	23.8	72.4	19.348	31.234		61.2
296.5	1	40.4	23.7	72.4	19.348	31.234		40.4
297	1	40.4	23.7	72.4	19.348	31.234		40.4
297.5	1	40.4	23.7	72.4	19.348	31.234		40.4
298	1	40.4	23.7	72.4	19.348	31.234		40.4
298.5	1	40.4	23.7	72.4	19.348	31.234		40.4
299	1.5	63.3	23.8	72.3	19.348	31.234		63.3
299.5	1.5	63.3	23.8	72.3	19.348	31.234		63.3
300	0.8	66	23.8	72.4	19.282	31.294		66
300.5	0.8	66	23.8	72.4	19.282	31.294		66
301	0.8	66	23.8	72.4	19.282	31.294		66
301.5	0.8	66	23.8	72.4	19.282	31.294		66
302	0.8	66	23.8	72.4	19.16	31.386		66
302.5	1.3	60.9	23.7	72.4	19.16	31.386		60.9
303	1.3	60.9	23.7	72.4	19.16	31.386		60.9
303.5	1.3	60.9	23.7	72.4	19.16	31.386		60.9
304	1.3	60.9	23.7	72.4	19.16	31.386		60.9
304.5	1.3	60.9	23.7	72.4	19.16	31.386		60.9
305	1	39	23.6	72.4	19.16	31.386		39
305.5	1	39	23.6	72.4	19.16	31.386		39
306	1.2	71.7	23.8	72.4	19.16	31.386		71.7
306.5	1.2	71.7	23.8	72.4	19.16	31.386		71.7
307	1.2	71.7	23.8	72.4	19.16	31.386		71.7
307.5	1.2	71.7	23.8	72.4	19.16	31.386		71.7
308	1.2	71.7	23.8	72.4	19.031	31.323		71.7
308.5	1.3	50.8	23.6	72.5	19.031	31.323		50.8
309	1.3	50.8	23.6	72.5	19.031	31.323		50.8
309.5	0.5	115.2	23.7	72.5	19.031	31.323		115.2
310	0.5	115.2	23.7	72.5	19.031	31.323		115.2
310.5	0.5	115.2	23.7	72.5	19.031	31.323		115.2
311	0.5	115.2	23.7	72.5	19.031	31.323		115.2
311.5	0.5	115.2	23.7	72.5	19.031	31.323		115.2
312	1	61.3	23.6	72.6	18.876	31.371		61.3
312.5	1	61.3	23.6	72.6	18.876	31.371		61.3
313	1	61.3	23.6	72.6	18.876	31.371		61.3
313.5	1	61.3	23.6	72.6	18.876	31.371		61.3
314	1	61.3	23.6	72.6	18.878	31.356		61.3
314.5	1	61.5	23.7	72.6	18.878	31.356		61.5
315	1	61.5	23.7	72.6	18.878	31.356		61.5
315.5	1.2	40.1	23.7	72.6	18.878	31.356		40.1
316	1.2	40.1	23.7	72.6	18.878	31.356		40.1
316.5	1.2	40.1	23.7	72.6	18.878	31.356		40.1
317	1.2	40.1	23.7	72.6	18.878	31.356		40.1
317.5	1.2	40.1	23.7	72.6	18.878	31.356		40.1
318	0.8	120.5	23.6	72.6	18.98	31.268		120.5
318.5	0.8	120.5	23.6	72.6	18.98	31.268		120.5
319	0.8	120.5	23.6	72.6	18.98	31.268		120.5
319.5	0.8	120.5	23.6	72.6	18.98	31.268		120.5
320	0.8	120.5	23.6	72.6	18.98	31.268		120.5
320.5	0.8	120.5	23.6	72.6	18.98	31.268		120.5
321	0.8	120.5	23.6	72.6	18.98	31.268		120.5
321.5	0.6	51.3	23.7	72.6	18.98	31.268		51.3
322	0.6	51.3	23.7	72.6	19.019	31.247		51.3
322.5	0.6	51.3	23.7	72.6	19.019	31.247		51.3
323	0.6	51.3	23.7	72.6	19.019	31.247		51.3
323.5	0.6	51.3	23.7	72.6	19.019	31.247		51.3
324	1.5	95.7	23.7	72.7	19.014	31.262		95.7
324.5	1.5	95.7	23.7	72.7	19.014	31.262		95.7
325	0.8	83.8	23.7	72.7	19.014	31.262		83.8
325.5	0.8	83.8	23.7	72.7	19.014	31.262		83.8
326	0.8	83.8	23.7	72.7	19.014	31.262		83.8
326.5	0.8	83.8	23.7	72.7	19.014	31.262		83.8
327	0.8	83.8	23.7	72.7	19.014	31.262		83.8
327.5	0.5	91.8	23.7	72.6	19.014	31.262		91.8
328	0.5	91.8	23.7	72.6	18.994	31.289		91.8
328.5	0.5	91.8	23.7	72.6	18.994	31.289		91.8
329	0.5	91.8	23.7	72.6	18.994	31.289		91.8
329.5	0.5	91.8	23.7	72.6	18.994	31.289		91.8
330	0.8	62.5	23.7	72.6	19.017	31.281		62.5
330.5	0.8	62.5	23.7	72.6	19.017	31.281		62.5
331	0.7	65.3	23.6	72.6	19.017	31.281		65.3
331.5	0.7	65.3	23.6	72.6	19.017	31.281		65.3
332	0.7	65.3	23.6	72.6	19.017	31.281		65.3
332.5	0.7	65.3	23.6	72.6	19.017	31.281		65.3
333	0.7	65.3	23.6	72.6	19.017	31.281		65.3
333.5	0.7	101	23.7	72.6	19.017	31.281		101
334	0.7	101	23.7	72.6	19.025	31.295		101
334.5	0.7	53.9	23.8	72.6	19.025	31.295		53.9
335	0.7	53.9	23.8	72.6	19.025	31.295		53.9
335.5	0.7	53.9	23.8	72.6	19.025	31.295		53.9
336	0.7	53.9	23.8	72.6	19.015	31.309		53.9
336.5	0.7	53.9	23.8	72.6	19.015	31.309		53.9
337	0.9	93.7	23.8	72.6	19.015	31.309		93.7
337.5	0.9	93.7	23.8	72.6	19.015	31.309		93.7
338	0.9	93.7	23.8	72.6	19.015	31.309		93.7
338.5	0.9	93.7	23.8	72.6	19.015	31.309		93.7
339	0.9	93.7	23.8	72.6	19.015	31.309		93.7
339.5	0.7	42.3	23.7	72.7	19.015	31.309		42.3
340	0.7	42.3	23.7	72.7	19.098	31.25		42.3
340.5	0.7	87	23.8	72.6	19.098	31.25		87
341	0.7	87	23.8	72.6	19.098	31.25		87
341.5	0.7	87	23.8	72.6	19.098	31.25		87
342	0.7	87	23.8	72.6	19.167	31.251		87
342.5	0.7	87	23.8	72.6	19.167	31.251		87
343	0.6	75.2	23.6	72.6	19.167	31.251		75.2
343.5	0.6	75.2	23.6	72.6	19.167	31.251		75.2
344	0.6	75.2	23.6	72.6	19.167	31.251		75.2
344.5	0.6	75.2	23.6	72.6	19.167	31.251		75.2
345	0.6	75.2	23.6	72.6	19.167	31.251		75.2
345.5	0.6	75.2	23.6	72.6	19.167	31.251		75.2
346	0.6	75.2	23.6	72.6	19.162	31.28		75.2
346.5	0.7	123.2	23.6	72.7	19.162	31.28		123.2
347	0.7	123.2	23.6	72.7	19.162	31.28		123.2
347.5	0.7	123.2	23.6	72.7	19.162	31.28		123.2
348	0.7	123.2	23.6	72.7	19.12	31.322		123.2
348.5	0.7	123.2	23.6	72.7	19.12	31.322		123.2
349	0.4	49.4	23.7	72.6	19.12	31.322		49.4
349.5	0.4	49.4	23.7	72.6	19.12	31.322		49.4
350	0.5	146.4	23.8	72.6	19.12	31.322		146.4
350.5	0.5	146.4	23.8	72.6	19.12	31.322		146.4
351	0.5	146.4	23.8	72.6	19.12	31.322		146.4
351.5	0.5	146.4	23.8	72.6	19.12	31.322		146.4
352	0.5	146.4	23.8	72.6	19.115	31.325		146.4
352.5	0.3	223.6	23.6	72.6	19.115	31.325		-136.427
353	0.3	223.6	23.6	72.6	19.115	31.325		-136.427
353.5	0.3	223.6	23.6	72.6	19.115	31.325		-136.427
354	0.3	223.6	23.6	72.6	19.191	31.265		-136.427
354.5	0.3	223.6	23.6	72.6	19.191	31.265		-136.427
355	1.1	133.2	23.7	72.6	19.191	31.265		133.2
355.5	1.1	133.2	23.7	72.6	19.191	31.265		133.2
356	0.4	133	23.6	72.6	19.191	31.265		133
356.5	0.4	133	23.6	72.6	19.191	31.265		133
357	0.4	133	23.6	72.6	19.191	31.265		133
357.5	0.4	133	23.6	72.6	19.191	31.265		133
358	0.4	133	23.6	72.6	19.251	31.228		133
358.5	0.4	157.1	23.7	72.6	19.251	31.228		157.1
359	0.4	157.1	23.7	72.6	19.251	31.228		157.1
359.5	0.4	77.1	23.7	72.5	19.251	31.228		77.1
360	0.4	77.1	23.7	72.5	19.258	31.23		77.1
360.5	0.4	77.1	23.7	72.5	19.258	31.23		77.1
361	0.4	77.1	23.7	72.5	19.258	31.23		77.1
361.5	0.4	77.1	23.7	72.5	19.258	31.23		77.1
362	1.2	98.5	23.6	72.5	19.258	31.23		98.5
362.5	1.2	98.5	23.6	72.5	19.258	31.23		98.5
363	1.2	98.5	23.6	72.5	19.258	31.23		98.5
363.5	1.2	98.5	23.6	72.5	19.258	31.23		98.5
364	1.2	98.5	23.6	72.5	19.281	31.223		98.5
364.5	0.3	170.4	23.8	72.5	19.281	31.223		170.4
365	0.3	170.4	23.8	72.5	19.281	31.223		170.4
365.5	0.5	109.7	23.8	72.4	19.281	31.223		109.7
366	0.5	109.7	23.8	72.4	19.29	31.232		109.7
366.5	0.5	109.7	23.8	72.4	19.29	31.232		109.7
367	0.5	109.7	23.8	72.4	19.29	31.232		109.7
367.5	0.5	109.7	23.8	72.4	19.29	31.232		109.7
368	1.3	101.9	23.7	72.5	19.29	31.232		101.9
368.5	1.3	101.9	23.7	72.5	19.29	31.232		101.9
369	1.3	101.9	23.7	72.5	19.29	31.232		101.9
369.5	1.3	101.9	23.7	72.5	19.29	31.232		101.9
370	1.3	101.9	23.7	72.5	19.284	31.263		101.9
370.5	1.3	101.9	23.7	72.5	19.284	31.263		101.9
371	1.3	101.9	23.7	72.5	19.284	31.263		101.9
371.5	0.6	150.8	23.6	72.4	19.284	31.263		150.8
372	0.6	150.8	23.6	72.4	19.261	31.296		150.8
372.5	0.6	150.8	23.6	72.4	19.261	31.296		150.8
373	0.6	150.8	23.6	72.4	19.261	31.296		150.8
373.5	0.6	150.8	23.6	72.4	19.261	31.296		150.8
374	1.2	68.9	23.6	72.3	19.261	31.296		68.9
374.5	1.2	68.9	23.6	72.3	19.261	31.296		68.9
375	0.8	64.4	23.5	72.2	19.261	31.296		64.4
375.5	0.8	64.4	23.5	72.2	19.261	31.296		64.4
376	0.8	64.4	23.5	72.2	19.231	31.327		64.4
376.5	0.8	64.4	23.5	72.2	19.231	31.327		64.4
377	0.8	64.4	23.5	72.2	19.231	31.327		64.4
377.5	0.6	59.3	23.7	72.2	19.231	31.327		59.3
378	0.6	59.3	23.7	72.2	19.235	31.325		59.3
378.5	0.6	59.3	23.7	72.2	19.235	31.325		59.3
379	0.6	59.3	23.7	72.2	19.235	31.325		59.3
379.5	0.6	59.3	23.7	72.2	19.235	31.325		59.3
380	0.6	73	23.7	72.2	19.235	31.325		73
380.5	0.6	73	23.7	72.2	19.235	31.325		73
381	0.9	60.5	23.7	72.2	19.235	31.325		60.5
381.5	0.9	60.5	23.7	72.2	19.235	31.325		60.5
382	0.9	60.5	23.7	72.2	19.221	31.331		60.5
382.5	0.9	60.5	23.7	72.2	19.221	31.331		60.5
383	0.9	60.5	23.7	72.2	19.221	31.331		60.5
383.5	1.2	23.2	23.7	72.2	19.221	31.331		23.2
384	1.2	23.2	23.7	72.2	19.213	31.33		23.2
384.5	0.9	40.9	23.7	72.2	19.213	31.33		40.9
385	0.9	40.9	23.7	72.2	19.213	31.33		40.9
385.5	0.9	40.9	23.7	72.2	19.213	31.33		40.9
386	0.9	40.9	23.7	72.2	19.213	31.33		40.9
386.5	0.9	40.9	23.7	72.2	19.213	31.33		40.9
387	0.8	62.2	23.7	72.2	19.213	31.33		62.2
387.5	0.8	62.2	23.7	72.2	19.213	31.33		62.2
388	0.8	62.2	23.7	72.2	19.169	31.347		62.2
388.5	0.8	62.2	23.7	72.2	19.169	31.347		62.2
389	0.8	62.2	23.7	72.2	19.169	31.347		62.2
389.5	1.1	67.2	23.9	72.2	19.169	31.347		67.2
390	1.1	67.2	23.9	72.2	19.153	31.347		67.2
390.5	1	69.5	23.7	72.2	19.153	31.347		69.5
391	1	69.5	23.7	72.2	19.153	31.347		69.5
391.5	1	69.5	23.7	72.2	19.153	31.347		69.5
392	1	69.5	23.7	72.2	19.153	31.347		69.5
392.5	1	69.5	23.7	72.2	19.153	31.347		69.5
393	0.4	39.5	23.7	72.1	19.153	31.347		39.5
393.5	0.4	39.5	23.7	72.1	19.153	31.347		39.5
394	0.4	39.5	23.7	72.1	19.153	31.333		39.5
394.5	0.4	39.5	23.7	72.1	19.153	31.333		39.5
395	0.4	39.5	23.7	72.1	19.153	31.333		39.5
395.5	0.4	39.5	23.7	72.1	19.153	31.333		39.5
396	0.4	39.5	23.7	72.1	19.112	31.353		39.5
396.5	0.8	65	23.8	72.1	19.112	31.353		65
397	0.8	65	23.8	72.1	19.112	31.353		65
397.5	0.8	65	23.8	72.1	19.112	31.353		65
398	0.8	65	23.8	72.1	19.112	31.353		65
398.5	0.8	65	23.8	72.1	19.112	31.353		65
399	1.3	14.5	23.7	72	19.112	31.353		14.5
399.5	1.3	14.5	23.7	72	19.112	31.353		14.5
400	1.3	41.4	23.7	72	19.105	31.338		41.4
400.5	1.3	41.4	23.7	72	19.105	31.338		41.4
401	1.3	41.4	23.7	72	19.105	31.338		41.4
401.5	1.3	41.4	23.7	72	19.105	31.338		41.4
402	1.3	41.4	23.7	72	19.105	31.338		41.4
402.5	1.6	22.4	23.7	72	19.105	31.338		22.4
403	1.6	22.4	23.7	72	19.105	31.338		22.4
403.5	1.6	22.4	23.7	72	19.105	31.338		22.4
404	1.6	22.4	23.7	72	19.097	31.329		22.4
404.5	1.6	22.4	23.7	72	19.097	31.329		22.4
405	0.7	104.8	23.7	72.1	19.097	31.329		104.8
405.5	0.7	104.8	23.7	72.1	19.097	31.329		104.8
406	1.5	31.4	23.7	72.1	19.003	31.387		31.4
406.5	1.5	31.4	23.7	72.1	19.003	31.387		31.4
407	1.5	31.4	23.7	72.1	19.003	31.387		31.4
407.5	1.5	31.4	23.7	72.1	19.003	31.387		31.4
408	1.5	31.4	23.7	72.1	19.003	31.387		31.4
408.5	0.7	68	23.6	72.1	19.003	31.387		68
409	0.7	68	23.6	72.1	19.003	31.387		68
409.5	1	56.7	23.6	72.2	19.003	31.387		56.7
410	1	56.7	23.6	72.2	18.823	31.324		56.7
410.5	1	56.7	23.6	72.2	18.823	31.324		56.7
411	1	56.7	23.6	72.2	18.823	31.324		56.7
411.5	1	56.7	23.6	72.2	18.823	31.324		56.7
412	1.1	63.2	23.8	72.2	18.823	31.324		63.2
412.5	1.1	63.2	23.8	72.2	18.823	31.324		63.2
413	1.1	63.2	23.8	72.2	18.823	31.324		63.2
413.5	1.1	63.2	23.8	72.2	18.823	31.324		63.2
414	1.1	63.2	23.8	72.2	18.823	31.324		63.2
414.5	1.2	51.2	23.8	72.3	18.823	31.324		51.2
415	1.2	51.2	23.8	72.3	18.823	31.324		51.2
415.5	0.9	59.8	23.8	72.3	18.823	31.324		59.8
416	0.9	59.8	23.8	72.3	18.774	31.289		59.8
416.5	0.9	59.8	23.8	72.3	18.774	31.289		59.8
417	0.9	59.8	23.8	72.3	18.774	31.289		59.8
417.5	0.9	59.8	23.8	72.3	18.774	31.289		59.8
418	0.8	72.9	23.8	72.4	18.814	31.259		72.9
418.5	0.8	72.9	23.8	72.4	18.814	31.259		72.9
419	0.8	72.9	23.8	72.4	18.814	31.259		72.9
419.5	0.8	72.9	23.8	72.4	18.814	31.259		72.9
420	0.8	72.9	23.8	72.4	18.814	31.259		72.9
420.5	0.8	72.9	23.8	72.4	18.814	31.259		72.9
421	0.8	72.9	23.8	72.4	18.814	31.259		72.9
421.5	1.1	51.9	23.7	72.3	18.814	31.259		51.9
422	1.1	51.9	23.7	72.3	18.994	31.212		51.9
422.5	1.1	51.9	23.7	72.3	18.994	31.212		51.9
423	1.1	51.9	23.7	72.3	18.994	31.212		51.9
423.5	1.1	51.9	23.7	72.3	18.994	31.212		51.9
424	0.8	52.9	23.7	72.2	19.138	31.135		52.9
424.5	0.8	52.9	23.7	72.2	19.138	31.135		52.9
425	0.5	84.8	23.8	72.3	19.138	31.135		84.8
425.5	0.5	84.8	23.8	72.3	19.138	31.135		84.8
426	0.5	84.8	23.8	72.3	19.138	31.135		84.8
426.5	0.5	84.8	23.8	72.3	19.138	31.135		84.8
427	0.5	84.8	23.8	72.3	19.138	31.135		84.8
427.5	1.1	57.4	23.8	72.3	19.138	31.135		57.4
428	1.1	57.4	23.8	72.3	19.077	31.311		57.4
428.5	1.1	57.4	23.8	72.3	19.077	31.311		57.4
429	1.1	57.4	23.8	72.3	19.077	31.311		57.4
429.5	1.1	57.4	23.8	72.3	19.077	31.311		57.4
430	1.5	46.8	23.7	72.2	19.124	31.296		46.8
430.5	1.5	46.8	23.7	72.2	19.124	31.296		46.8
431	1.4	51.7	23.8	72.2	19.124	31.296		51.7
431.5	1.4	51.7	23.8	72.2	19.124	31.296		51.7
432	1.4	51.7	23.8	72.2	19.124	31.296		51.7
432.5	1.4	51.7	23.8	72.2	19.124	31.296		51.7
433	1.4	51.7	23.8	72.2	19.124	31.296		51.7
433.5	1.3	37.7	23.9	72.2	19.124	31.296		37.7
434	1.3	37.7	23.9	72.2	19.155	31.288		37.7
434.5	1	32.6	23.8	72.2	19.155	31.288		32.6
435	1	32.6	23.8	72.2	19.155	31.288		32.6
435.5	1	32.6	23.8	72.2	19.155	31.288		32.6
436	1	32.6	23.8	72.2	19.019	31.385		32.6
436.5	1	32.6	23.8	72.2	19.019	31.385		32.6
437	1.2	69	23.7	72.2	19.019	31.385		69
437.5	1.2	69	23.7	72.2	19.019	31.385		69
438	1.2	69	23.7	72.2	19.019	31.385		69
438.5	1.2	69	23.7	72.2	19.019	31.385		69
439	1.2	69	23.7	72.2	19.019	31.385		69
439.5	1.5	21	23.6	72.2	19.019	31.385		21
440	1.5	21	23.6	72.2	19.039	31.358		21
440.5	0.6	42.1	23.7	72.2	19.039	31.358		42.1
441	0.6	42.1	23.7	72.2	19.039	31.358		42.1
441.5	0.6	42.1	23.7	72.2	19.039	31.358		42.1
442	0.6	42.1	23.7	72.2	18.945	31.377		42.1
442.5	0.6	42.1	23.7	72.2	18.945	31.377		42.1
443	0.7	57.1	23.6	72.2	18.945	31.377		57.1
443.5	0.7	57.1	23.6	72.2	18.945	31.377		57.1
444	0.7	57.1	23.6	72.2	18.945	31.377		57.1
444.5	0.7	57.1	23.6	72.2	18.945	31.377		57.1
445	0.7	57.1	23.6	72.2	18.945	31.377		57.1
445.5	0.7	57.1	23.6	72.2	18.945	31.377		57.1
446	0.7	57.1	23.6	72.2	18.837	31.362		57.1
446.5	1.6	63.7	23.6	72.2	18.837	31.362		63.7
447	1.6	63.7	23.6	72.2	18.837	31.362		63.7
447.5	1.6	63.7	23.6	72.2	18.837	31.362		63.7
448	1.6	63.7	23.6	72.2	18.806	31.366		63.7
448.5	1.6	63.7	23.6	72.2	18.806	31.366		63.7
449	0.5	83.8	23.7	72.1	18.806	31.366		83.8
449.5	0.5	83.8	23.7	72.1	18.806	31.366		83.8
450	1	34.6	23.8	72.1	18.806	31.366		34.6
450.5	1	34.6	23.8	72.1	18.806	31.366		34.6
451	1	34.6	23.8	72.1	18.806	31.366		34.6
451.5	1	34.6	23.8	72.1	18.806	31.366		34.6
452	1	34.6	23.8	72.1	18.805	31.338		34.6
452.5	1.1	62.6	23.7	72	18.805	31.338		62.6
453	1.1	62.6	23.7	72	18.805	31.338		62.6
453.5	1.1	62.6	23.7	72	18.805	31.338		62.6
454	1.1	62.6	23.7	72	18.793	31.338		62.6
454.5	1.1	62.6	23.7	72	18.793	31.338		62.6
455	1.5	49.6	23.8	72	18.793	31.338		49.6
455.5	1.5	49.6	23.8	72	18.793	31.338		49.6
456	0.9	67.8	23.8	72.1	18.793	31.338		67.8
456.5	0.9	67.8	23.8	72.1	18.793	31.338		67.8
457	0.9	67.8	23.8	72.1	18.793	31.338		67.8
457.5	0.9	67.8	23.8	72.1	18.793	31.338		67.8
458	0.9	67.8	23.8	72.1	18.763	31.349		67.8
458.5	0.8	66.4	23.9	72	18.763	31.349		66.4
459	0.8	66.4	23.9	72	18.763	31.349		66.4
459.5	1.9	56.3	23.9	72	18.763	31.349		56.3
460	1.9	56.3	23.9	72	18.746	31.351		56.3
460.5	1.9	56.3	23.9	72	18.746	31.351		56.3
461	1.9	56.3	23.9	72	18.746	31.351		56.3
461.5	1.9	56.3	23.9	72	18.746	31.351		56.3
462	0.7	41.5	23.9	72	18.746	31.351		41.5
462.5	0.7	41.5	23.9	72	18.746	31.351		41.5
463	0.7	41.5	23.9	72	18.746	31.351		41.5
463.5	0.7	41.5	23.9	72	18.746	31.351		41.5
464	0.7	41.5	23.9	72	18.728	31.346		41.5
464.5	1.1	38.6	23.9	71.9	18.728	31.346		38.6
465	1.1	38.6	23.9	71.9	18.728	31.346		38.6
465.5	1.6	57.7	23.9	72	18.728	31.346		57.7
466	1.6	57.7	23.9	72	18.726	31.339		57.7
466.5	1.6	57.7	23.9	72	18.726	31.339		57.7
467	1.6	57.7	23.9	72	18.726	31.339		57.7
467.5	1.6	57.7	23.9	72	18.726	31.339		57.7
468	1	49.5	23.7	72	18.726	31.339		49.5
468.5	1	49.5	23.7	72	18.726	31.339		49.5
469	1	49.5	23.7	72	18.726	31.339		49.5
469.5	1	49.5	23.7	72	18.726	31.339		49.5
470	1	49.5	23.7	72	18.728	31.327		49.5
470.5	1	49.5	23.7	72	18.728	31.327		49.5
471	1	49.5	23.7	72	18.728	31.327		49.5
471.5	1.1	42.3	23.7	72	18.728	31.327		42.3
472	1.1	42.3	23.7	72	18.728	31.321		42.3
472.5	1.1	42.3	23.7	72	18.728	31.321		42.3
473	1.1	42.3	23.7	72	18.728	31.321		42.3
473.5	1.1	42.3	23.7	72	18.728	31.321		42.3
474	1	53.9	23.8	72.1	18.728	31.321		53.9
474.5	1	53.9	23.8	72.1	18.728	31.321		53.9
475	0.8	56.4	23.9	72.1	18.728	31.321		56.4
475.5	0.8	56.4	23.9	72.1	18.728	31.321		56.4
476	0.8	56.4	23.9	72.1	18.725	31.316		56.4
476.5	0.8	56.4	23.9	72.1	18.725	31.316		56.4
477	0.8	56.4	23.9	72.1	18.725	31.316		56.4
477.5	1.4	66.1	23.8	72.1	18.725	31.316		66.1
478	1.4	66.1	23.8	72.1	18.691	31.338		66.1
478.5	1.4	66.1	23.8	72.1	18.691	31.338		66.1
479	1.4	66.1	23.8	72.1	18.691	31.338		66.1
479.5	1.4	66.1	23.8	72.1	18.691	31.338		66.1
480	0.2	58	23.9	72.1	18.691	31.338		58
480.5	0.2	58	23.9	72.1	18.691	31.338		58
481	1	71	23.8	72.1	18.691	31.338		71
481.5	1	71	23.8	72.1	18.691	31.338		71
482	1	71	23.8	72.1	18.668	31.348		71
482.5	1	71	23.8	72.1	18.668	31.348		71
483	1	71	23.8	72.1	18.668	31.348		71
483.5	0.6	71.4	23.9	72.2	18.668	31.348		71.4
484	0.6	71.4	23.9	72.2	18.652	31.354		71.4
484.5	0.8	50.4	23.8	72.1	18.652	31.354		50.4
485	0.8	50.4	23.8	72.1	18.652	31.354		50.4
485.5	0.8	50.4	23.8	72.1	18.652	31.354		50.4
486	0.8	50.4	23.8	72.1	18.652	31.354		50.4
486.5	0.8	50.4	23.8	72.1	18.652	31.354		50.4
487	1	52	23.8	72.1	18.652	31.354		52
487.5	1	52	23.8	72.1	18.652	31.354		52
488	1	52	23.8	72.1	18.676	31.325		52
488.5	1	52	23.8	72.1	18.676	31.325		52
489	1	52	23.8	72.1	18.676	31.325		52
489.5	1.2	59.5	23.9	72	18.676	31.325		59.5
490	1.2	59.5	23.9	72	18.726	31.284		59.5
490.5	0.9	72.2	23.9	72	18.726	31.284		72.2
491	0.9	72.2	23.9	72	18.726	31.284		72.2
491.5	0.9	72.2	23.9	72	18.726	31.284		72.2
492	0.9	72.2	23.9	72	18.726	31.284		72.2
492.5	0.9	72.2	23.9	72	18.726	31.284		72.2
493	0.8	61.3	24	72	18.726	31.284		61.3
493.5	0.8	61.3	24	72	18.726	31.284		61.3
494	0.8	61.3	24	72	18.754	31.266		61.3
494.5	0.8	61.3	24	72	18.754	31.266		61.3
495	0.8	61.3	24	72	18.754	31.266		61.3
495.5	0.8	61.3	24	72	18.754	31.266		61.3
496	0.8	61.3	24	72	18.727	31.291		61.3
496.5	0.5	59.5	23.9	72.2	18.727	31.291		59.5
497	0.5	59.5	23.9	72.2	18.727	31.291		59.5
497.5	0.5	59.5	23.9	72.2	18.727	31.291		59.5
498	0.5	59.5	23.9	72.2	18.727	31.291		59.5
498.5	0.5	59.5	23.9	72.2	18.727	31.291		59.5
499	0.8	60.9	23.8	72.2	18.727	31.291		60.9
499.5	0.8	60.9	23.8	72.2	18.727	31.291		60.9
500	1	75.6	23.7	72.2	18.722	31.305		75.6
500.5	1	75.6	23.7	72.2	18.722	31.305		75.6
501	1	75.6	23.7	72.2	18.722	31.305		75.6
501.5	1	75.6	23.7	72.2	18.722	31.305		75.6
502	1	75.6	23.7	72.2	18.722	31.305		75.6
502.5	0.5	67	23.9	72.1	18.722	31.305		67
503	0.5	67	23.9	72.1	18.722	31.305		67
503.5	0.5	67	23.9	72.1	18.722	31.305		67
504	0.5	67	23.9	72.1	18.754	31.296		67
504.5	0.5	67	23.9	72.1	18.754	31.296		67
505	1.1	50.3	23.9	72	18.754	31.296		50.3
505.5	1.1	50.3	23.9	72	18.754	31.296		50.3
506	1.2	41.7	23.8	72	18.754	31.305		41.7
506.5	1.2	41.7	23.8	72	18.754	31.305		41.7
507	1.2	41.7	23.8	72	18.754	31.305		41.7
507.5	1.2	41.7	23.8	72	18.754	31.305		41.7
508	1.2	41.7	23.8	72	18.754	31.305		41.7
508.5	0.7	104.4	23.9	72.1	18.754	31.305		104.4
509	0.7	104.4	23.9	72.1	18.754	31.305		104.4
509.5	1	55	23.8	72.1	18.754	31.305		55
510	1	55	23.8	72.1	18.771	31.299		55
510.5	1	55	23.8	72.1	18.771	31.299		55
511	1	55	23.8	72.1	18.771	31.299		55
511.5	1	55	23.8	72.1	18.771	31.299		55
512	0.9	71.7	23.8	72.1	18.789	31.289		71.7
512.5	0.9	71.7	23.8	72.1	18.789	31.289		71.7
513	0.9	71.7	23.8	72.1	18.789	31.289		71.7
513.5	0.9	71.7	23.8	72.1	18.789	31.289		71.7
514	0.9	71.7	23.8	72.1	18.789	31.289		71.7
514.5	0.8	55	23.8	72.1	18.789	31.289		55
515	0.8	55	23.8	72.1	18.789	31.289		55
515.5	0.9	53.9	23.8	72.1	18.789	31.289		53.9
516	0.9	53.9	23.8	72.1	18.771	31.308		53.9
516.5	0.9	53.9	23.8	72.1	18.771	31.308		53.9
517	0.9	53.9	23.8	72.1	18.771	31.308		53.9
517.5	0.9	53.9	23.8	72.1	18.771	31.308		53.9
518	0.4	99.8	23.9	72	18.771	31.308		99.8
518.5	0.4	99.8	23.9	72	18.771	31.308		99.8
519	0.4	99.8	23.9	72	18.771	31.308		99.8
519.5	0.4	99.8	23.9	72	18.771	31.308		99.8
520	0.4	99.8	23.9	72	18.771	31.308		99.8
520.5	0.4	99.8	23.9	72	18.771	31.308		99.8
521	0.4	99.8	23.9	72	18.771	31.308		99.8
521.5	1.6	57.1	23.8	71.8	18.771	31.308		57.1
522	1.6	57.1	23.8	71.8	18.772	31.313		57.1
522.5	1.6	57.1	23.8	71.8	18.772	31.313		57.1
523	1.6	57.1	23.8	71.8	18.772	31.313		57.1
523.5	1.6	57.1	23.8	71.8	18.772	31.313		57.1
524	0.1	33.4	23.7	71.8	18.807	31.291		33.4
524.5	0.1	33.4	23.7	71.8	18.807	31.291		33.4
525	1.5	59.9	23.7	71.7	18.807	31.291		59.9
525.5	1.5	59.9	23.7	71.7	18.807	31.291		59.9
526	1.5	59.9	23.7	71.7	18.807	31.291		59.9
526.5	1.5	59.9	23.7	71.7	18.807	31.291		59.9
527	1.5	59.9	23.7	71.7	18.807	31.291		59.9
527.5	0.8	84.5	23.7	71.6	18.807	31.291		84.5
528	0.8	84.5	23.7	71.6	18.938	31.253		84.5
528.5	0.8	84.5	23.7	71.6	18.938	31.253		84.5
529	0.8	84.5	23.7	71.6	18.938	31.253		84.5
529.5	0.8	84.5	23.7	71.6	18.938	31.253		84.5
530	1	37.8	23.8	71.5	18.944	31.264		37.8
530.5	1	37.8	23.8	71.5	18.944	31.264		37.8
531	0.8	53.6	23.8	71.4	18.944	31.264		53.6
531.5	0.8	53.6	23.8	71.4	18.944	31.264		53.6
532	0.8	53.6	23.8	71.4	18.944	31.264		53.6
532.5	0.8	53.6	23.8	71.4	18.944	31.264		53.6
533	0.8	53.6	23.8	71.4	18.944	31.264		53.6
533.5	1.4	24	23.8	71.4	18.944	31.264		24
534	1.4	24	23.8	71.4	18.919	31.303		24
534.5	1.4	34.7	23.8	71.4	18.919	31.303		34.7
535	1.4	34.7	23.8	71.4	18.919	31.303		34.7
535.5	1.4	34.7	23.8	71.4	18.919	31.303		34.7
536	1.4	34.7	23.8	71.4	18.942	31.29		34.7
536.5	1.4	34.7	23.8	71.4	18.942	31.29		34.7
537	1.2	41.2	23.9	71.4	18.942	31.29		41.2
537.5	1.2	41.2	23.9	71.4	18.942	31.29		41.2
538	1.2	41.2	23.9	71.4	18.942	31.29		41.2
538.5	1.2	41.2	23.9	71.4	18.942	31.29		41.2
539	1.2	41.2	23.9	71.4	18.942	31.29		41.2
539.5	1.2	51.4	23.9	71.5	18.942	31.29		51.4
540	1.2	51.4	23.9	71.5	18.939	31.298		51.4
540.5	1.4	44.3	24	71.5	18.939	31.298		44.3
541	1.4	44.3	24	71.5	18.939	31.298		44.3
541.5	1.4	44.3	24	71.5	18.939	31.298		44.3
542	1.4	44.3	24	71.5	18.941	31.302		44.3
542.5	1.4	44.3	24	71.5	18.941	31.302		44.3
543	1.4	14.8	23.8	71.4	18.941	31.302		14.8
543.5	1.4	14.8	23.8	71.4	18.941	31.302		14.8
544	1.4	14.8	23.8	71.4	18.941	31.302		14.8
544.5	1.4	14.8	23.8	71.4	18.941	31.302		14.8
545	1.4	14.8	23.8	71.4	18.941	31.302		14.8
545.5	1.4	14.8	23.8	71.4	18.941	31.302		14.8
546	1.4	14.8	23.8	71.4	18.985	31.276		14.8
546.5	1.1	23.7	24	71.4	18.985	31.276		23.7
547	1.1	23.7	24	71.4	18.985	31.276		23.7
547.5	1.1	23.7	24	71.4	18.985	31.276		23.7
548	1.1	23.7	24	71.4	18.99	31.277		23.7
548.5	1.1	23.7	24	71.4	18.99	31.277		23.7
549	1.3	21.7	23.9	71.4	18.99	31.277		21.7
549.5	1.3	21.7	23.9	71.4	18.99	31.277		21.7
550	1.8	1.3	23.8	71.4	18.99	31.277		1.3
550.5	1.8	1.3	23.8	71.4	18.99	31.277		1.3
551	1.8	1.3	23.8	71.4	18.99	31.277		1.3
551.5	1.8	1.3	23.8	71.4	18.99	31.277		1.3
552	1.8	1.3	23.8	71.4	19.005	31.277		1.3
552.5	1.6	21	23.8	71.5	19.005	31.277		21
553	1.6	21	23.8	71.5	19.005	31.277		21
553.5	1.6	21	23.8	71.5	19.005	31.277		21
554	1.6	21	23.8	71.5	19.045	31.255		21
554.5	1.6	21	23.8	71.5	19.045	31.255		21
555	1.4	12.5	23.8	71.5	19.045	31.255		12.5
555.5	1.4	12.5	23.8	71.5	19.045	31.255		12.5
556	1.6	353.5	24	71.5	19.045	31.255		-6.52652
556.5	1.6	353.5	24	71.5	19.045	31.255		-6.52652
557	1.6	353.5	24	71.5	19.045	31.255		-6.52652
557.5	1.6	353.5	24	71.5	19.045	31.255		-6.52652
558	1.6	353.5	24	71.5	19.026	31.282		-6.52652
558.5	1.8	2.6	23.9	71.5	19.026	31.282		2.6
559	1.8	2.6	23.9	71.5	19.026	31.282		2.6
559.5	1.7	359.3	24	71.5	19.026	31.282		-0.726518
560	1.7	359.3	24	71.5	18.94	31.347		-0.726518
560.5	1.7	359.3	24	71.5	18.94	31.347		-0.726518
561	1.7	359.3	24	71.5	18.94	31.347		-0.726518
561.5	1.7	359.3	24	71.5	18.94	31.347		-0.726518
562	1.4	12	24	71.5	18.94	31.347		12
562.5	1.4	12	24	71.5	18.94	31.347		12
563	1.4	12	24	71.5	18.94	31.347		12
563.5	1.4	12	24	71.5	18.94	31.347		12
564	1.4	12	24	71.5	18.98	31.316		12
564.5	2	358.7	24	71.6	18.98	31.316		-1.32652
565	2	358.7	24	71.6	18.98	31.316		-1.32652
565.5	1.4	24.5	23.8	71.6	18.98	31.316		24.5
566	1.4	24.5	23.8	71.6	18.967	31.324		24.5
566.5	1.4	24.5	23.8	71.6	18.967	31.324		24.5
567	1.4	24.5	23.8	71.6	18.967	31.324		24.5
567.5	1.4	24.5	23.8	71.6	18.967	31.324		24.5
568	1.7	7.3	23.8	71.6	18.967	31.324		7.3
568.5	1.7	7.3	23.8	71.6	18.967	31.324		7.3
569	1.7	7.3	23.8	71.6	18.967	31.324		7.3
569.5	1.7	7.3	23.8	71.6	18.967	31.324		7.3
570	1.7	7.3	23.8	71.6	18.966	31.319		7.3
570.5	1.7	7.3	23.8	71.6	18.966	31.319		7.3
571	1.7	7.3	23.8	71.6	18.966	31.319		7.3
571.5	3.3	313.7	23.8	71.5	18.966	31.319		-46.3265
572	3.3	313.7	23.8	71.5	18.979	31.303		-46.3265
572.5	3.3	313.7	23.8	71.5	18.979	31.303		-46.3265
573	3.3	313.7	23.8	71.5	18.979	31.303		-46.3265
573.5	3.3	313.7	23.8	71.5	18.979	31.303		-46.3265
574	2.1	347.7	23.7	71.4	18.979	31.303		-12.3265
574.5	2.1	347.7	23.7	71.4	18.979	31.303		-12.3265
575	1.6	351.4	23.7	71.4	18.979	31.303		-8.62652
575.5	1.6	351.4	23.7	71.4	18.979	31.303		-8.62652
576	1.6	351.4	23.7	71.4	18.99	31.29		-8.62652
576.5	1.6	351.4	23.7	71.4	18.99	31.29		-8.62652
577	1.6	351.4	23.7	71.4	18.99	31.29		-8.62652
577.5	1.5	12.7	23.7	71.4	18.99	31.29		12.7
578	1.5	12.7	23.7	71.4	18.979	31.302		12.7
578.5	1.5	12.7	23.7	71.4	18.979	31.302		12.7
579	1.5	12.7	23.7	71.4	18.979	31.302		12.7
579.5	1.5	12.7	23.7	71.4	18.979	31.302		12.7
580	1.5	9.9	23.8	71.4	18.979	31.302		9.9
580.5	1.5	9.9	23.8	71.4	18.979	31.302		9.9
581	2.1	357.3	23.8	71.4	18.979	31.302		-2.72652
581.5	2.1	357.3	23.8	71.4	18.979	31.302		-2.72652
582	2.1	357.3	23.8	71.4	19.035	31.267		-2.72652
582.5	2.1	357.3	23.8	71.4	19.035	31.267		-2.72652
583	2.1	357.3	23.8	71.4	19.035	31.267		-2.72652
583.5	1.6	10.4	24	71.5	19.035	31.267		10.4
584	1.6	10.4	24	71.5	19.041	31.269		10.4
584.5	1.4	9.1	24	71.5	19.041	31.269		9.1
585	1.4	9.1	24	71.5	19.041	31.269		9.1
585.5	1.4	9.1	24	71.5	19.041	31.269		9.1
586	1.4	9.1	24	71.5	19.041	31.269		9.1
586.5	1.4	9.1	24	71.5	19.041	31.269		9.1
587	2	1.1	24	71.6	19.041	31.269		1.1
587.5	2	1.1	24	71.6	19.041	31.269		1.1
588	2	1.1	24	71.6	19.004	31.307		1.1
588.5	2	1.1	24	71.6	19.004	31.307		1.1
589	2	1.1	24	71.6	19.004	31.307		1.1
589.5	2.2	359.8	23.9	71.7	19.004	31.307		-0.226518
590	2.2	359.8	23.9	71.7	18.964	31.338		-0.226518
590.5	1.7	13.7	23.8	71.7	18.964	31.338		13.7
591	1.7	13.7	23.8	71.7	18.964	31.338		13.7
591.5	1.7	13.7	23.8	71.7	18.964	31.338		13.7
592	1.7	13.7	23.8	71.7	18.964	31.338		13.7
592.5	1.7	13.7	23.8	71.7	18.964	31.338		13.7
593	2	352.5	23.9	71.7	18.964	31.338		-7.52652
593.5	2	352.5	23.9	71.7	18.964	31.338		-7.52652
594	2	352.5	23.9	71.7	18.97	31.33		-7.52652
594.5	2	352.5	23.9	71.7	18.97	31.33		-7.52652
595	2	352.5	23.9	71.7	18.97	31.33		-7.52652
595.5	2	352.5	23.9	71.7	18.97	31.33		-7.52652
596	2	352.5	23.9	71.7	18.97	31.33		-7.52652
596.5	2	348.5	24	71.8	18.97	31.33		-11.5265
597	2	348.5	24	71.8	18.97	31.33		-11.5265
597.5	2	348.5	24	71.8	18.97	31.33		-11.5265
598	2	348.5	24	71.8	18.97	31.33		-11.5265
598.5	2	348.5	24	71.8	18.97	31.33		-11.5265
599	1.7	9.2	23.9	71.9	18.97	31.33		9.2
599.5	1.7	9.2	23.9	71.9	18.97	31.33		9.2
600	1.7	350.2	23.9	71.9	19.02	31.295		-9.82652
600.5	1.7	350.2	23.9	71.9	19.02	31.295		-9.82652
601	1.7	350.2	23.9	71.9	19.02	31.295		-9.82652
601.5	1.7	350.2	23.9	71.9	19.02	31.295		-9.82652
602	1.7	350.2	23.9	71.9	19.02	31.295		-9.82652
602.5	2.1	341	23.8	72	19.02	31.295		-19.0265
603	2.1	341	23.8	72	19.02	31.295		-19.0265
603.5	2.1	341	23.8	72	19.02	31.295		-19.0265
604	2.1	341	23.8	72	19.027	31.288		-19.0265
604.5	2.1	341	23.8	72	19.027	31.288		-19.0265
605	1.6	328.7	23.9	72.1	19.027	31.288		-31.3265
605.5	1.6	328.7	23.9	72.1	19.027	31.288		-31.3265
606	1.9	330.5	23.9	72	19.027	31.288		-29.5265
606.5	1.9	330.5	23.9	72	19.027	31.288		-29.5265
607	1.9	330.5	23.9	72	19.027	31.288		-29.5265
607.5	1.9	330.5	23.9	72	19.027	31.288		-29.5265
608	1.9	330.5	23.9	72	19.027	31.288		-29.5265
608.5	2	345.4	23.8	72.1	19.027	31.288		-14.6265
609	2	345.4	23.8	72.1	19.027	31.288		-14.6265
609.5	2.2	324.8	23.9	72.1	19.027	31.288		-35.2265
610	2.2	324.8	23.9	72.1	19.029	31.295		-35.2265
610.5	2.2	324.8	23.9	72.1	19.029	31.295		-35.2265
611	2.2	324.8	23.9	72.1	19.029	31.295		-35.2265
611.5	2.2	324.8	23.9	72.1	19.029	31.295		-35.2265
612	2	338.5	23.9	72.2	19.019	31.308		-21.5265
612.5	2	338.5	23.9	72.2	19.019	31.308		-21.5265
613	2	338.5	23.9	72.2	19.019	31.308		-21.5265
613.5	2	338.5	23.9	72.2	19.019	31.308		-21.5265
614	2	338.5	23.9	72.2	19.019	31.308		-21.5265
614.5	2.1	324.5	23.8	72.2	19.019	31.308		-35.5265
615	2.1	324.5	23.8	72.2	19.019	31.308		-35.5265
615.5	1.9	337.1	23.9	72.3	19.019	31.308		-22.9265
616	1.9	337.1	23.9	72.3	19.013	31.314		-22.9265
616.5	1.9	337.1	23.9	72.3	19.013	31.314		-22.9265
617	1.9	337.1	23.9	72.3	19.013	31.314		-22.9265
617.5	1.9	337.1	23.9	72.3	19.013	31.314		-22.9265
618	2.5	321.5	24	72.3	19.014	31.313		-38.5265
618.5	2.5	321.5	24	72.3	19.014	31.313		-38.5265
619	2.5	321.5	24	72.3	19.014	31.313		-38.5265
619.5	2.5	321.5	24	72.3	19.014	31.313		-38.5265
620	2.5	321.5	24	72.3	19.014	31.313		-38.5265
620.5	2.5	321.5	24	72.3	19.014	31.313		-38.5265
621	2.5	321.5	24	72.3	19.014	31.313		-38.5265
621.5	2	330.7	24.1	72.4	19.014	31.313		-29.3265
622	2	330.7	24.1	72.4	19.023	31.307		-29.3265
622.5	2	330.7	24.1	72.4	19.023	31.307		-29.3265
623	2	330.7	24.1	72.4	19.023	31.307		-29.3265
623.5	2	330.7	24.1	72.4	19.023	31.307		-29.3265
624	1.8	326.5	24.1	72.5	19.023	31.307		-33.5265
624.5	1.8	326.5	24.1	72.5	19.023	31.307		-33.5265
625	2.3	322.2	24	72.5	19.023	31.307		-37.8265
625.5	2.3	322.2	24	72.5	19.023	31.307		-37.8265
626	2.3	322.2	24	72.5	19.023	31.307		-37.8265
626.5	2.3	322.2	24	72.5	19.023	31.307		-37.8265
627	2.3	322.2	24	72.5	19.023	31.307		-37.8265
627.5	2	326.2	23.9	72.5	19.023	31.307		-33.8265
628	2	326.2	23.9	72.5	19.035	31.299		-33.8265
628.5	2	326.2	23.9	72.5	19.035	31.299		-33.8265
629	2	326.2	23.9	72.5	19.035	31.299		-33.8265
629.5	2	326.2	23.9	72.5	19.035	31.299		-33.8265
630	2	324.6	24.1	72.6	19.036	31.3		-35.4265
630.5	2	324.6	24.1	72.6	19.036	31.3		-35.4265
631	2.4	314.3	24.1	72.6	19.036	31.3		-45.7265
631.5	2.4	314.3	24.1	72.6	19.036	31.3		-45.7265
632	2.4	314.3	24.1	72.6	19.036	31.3		-45.7265
632.5	2.4	314.3	24.1	72.6	19.036	31.3		-45.7265
633	2.4	314.3	24.1	72.6	19.036	31.3		-45.7265
633.5	2.8	326	24	72.6	19.036	31.3		-34.0265
634	2.8	326	24	72.6	19.035	31.303		-34.0265
634.5	1.8	343.4	24	72.6	19.035	31.303		-16.6265
635	1.8	343.4	24	72.6	19.035	31.303		-16.6265
635.5	1.8	343.4	24	72.6	19.035	31.303		-16.6265
636	1.8	343.4	24	72.6	19.034	31.305		-16.6265
636.5	1.8	343.4	24	72.6	19.034	31.305		-16.6265
637	1.8	314.1	23.8	72.5	19.034	31.305		-45.9265
637.5	1.8	314.1	23.8	72.5	19.034	31.305		-45.9265
638	1.8	314.1	23.8	72.5	19.034	31.305		-45.9265
638.5	1.8	314.1	23.8	72.5	19.034	31.305		-45.9265
639	1.8	314.1	23.8	72.5	19.034	31.305		-45.9265
639.5	2	330.6	23.9	72.5	19.034	31.305		-29.4265
640	2	330.6	23.9	72.5	19.032	31.306		-29.4265
640.5	1.8	313.3	24	72.4	19.032	31.306		-46.7265
641	1.8	313.3	24	72.4	19.032	31.306		-46.7265
641.5	1.8	313.3	24	72.4	19.032	31.306		-46.7265
642	1.8	313.3	24	72.4	19.044	31.298		-46.7265
642.5	1.8	313.3	24	72.4	19.044	31.298		-46.7265
643	2	334	24.1	72.4	19.044	31.298		-26.0265
643.5	2	334	24.1	72.4	19.044	31.298		-26.0265
644	2	334	24.1	72.4	19.044	31.298		-26.0265
644.5	2	334	24.1	72.4	19.044	31.298		-26.0265
645	2	334	24.1	72.4	19.044	31.298		-26.0265
645.5	2.2	337.7	23.9	72.4	19.044	31.298		-22.3265
646	2.2	337.7	23.9	72.4	19.046	31.298		-22.3265
646.5	1.7	307.9	24	72.5	19.046	31.298		-52.1265
647	1.7	307.9	24	72.5	19.046	31.298		-52.1265
647.5	1.7	307.9	24	72.5	19.046	31.298		-52.1265
648	1.7	307.9	24	72.5	19.047	31.298		-52.1265
648.5	1.7	307.9	24	72.5	19.047	31.298		-52.1265
649	1.9	311.7	23.9	72.4	19.047	31.298		-48.3265
649.5	1.9	311.7	23.9	72.4	19.047	31.298		-48.3265
650	2.1	311.1	23.8	72.5	19.047	31.298		-48.9265
650.5	2.1	311.1	23.8	72.5	19.047	31.298		-48.9265
651	2.1	311.1	23.8	72.5	19.047	31.298		-48.9265
651.5	2.1	311.1	23.8	72.5	19.047	31.298		-48.9265
652	2.1	311.1	23.8	72.5	19.041	31.304		-48.9265
652.5	2.2	300	24.1	72.6	19.041	31.304		-60.0265
653	2.2	300	24.1	72.6	19.041	31.304		-60.0265
653.5	2.2	300	24.1	72.6	19.041	31.304		-60.0265
654	2.2	300	24.1	72.6	19.033	31.31		-60.0265
654.5	2.2	300	24.1	72.6	19.033	31.31		-60.0265
655	1.8	322	24	72.6	19.033	31.31		-38.0265
655.5	1.8	322	24	72.6	19.033	31.31		-38.0265
656	1.5	305.4	23.9	72.6	19.033	31.31		-54.6265
656.5	1.5	305.4	23.9	72.6	19.033	31.31		-54.6265
657	1.5	305.4	23.9	72.6	19.033	31.31		-54.6265
657.5	1.5	305.4	23.9	72.6	19.033	31.31		-54.6265
658	1.5	305.4	23.9	72.6	19.03	31.312		-54.6265
658.5	2	307.8	23.9	72.6	19.03	31.312		-52.2265
659	2	307.8	23.9	72.6	19.03	31.312		-52.2265
659.5	2.1	328.7	23.9	72.6	19.03	31.312		-31.3265
660	2.1	328.7	23.9	72.6	19.031	31.311		-31.3265
660.5	2.1	328.7	23.9	72.6	19.031	31.311		-31.3265
661	2.1	328.7	23.9	72.6	19.031	31.311		-31.3265
661.5	2.1	328.7	23.9	72.6	19.031	31.311		-31.3265
662	2.1	308.7	23.9	72.7	19.031	31.311		-51.3265
662.5	2.1	308.7	23.9	72.7	19.031	31.311		-51.3265
663	2.1	308.7	23.9	72.7	19.031	31.311		-51.3265
663.5	2.1	308.7	23.9	72.7	19.031	31.311		-51.3265
664	2.1	308.7	23.9	72.7	19.041	31.302		-51.3265
664.5	2	312.6	23.9	72.7	19.041	31.302		-47.4265
665	2	312.6	23.9	72.7	19.041	31.302		-47.4265
665.5	2	323	23.9	72.7	19.041	31.302		-37.0265
666	2	323	23.9	72.7	19.041	31.302		-37.0265
666.5	2	323	23.9	72.7	19.041	31.302		-37.0265
667	2	323	23.9	72.7	19.041	31.302		-37.0265
667.5	2	323	23.9	72.7	19.041	31.302		-37.0265
668	2	306.2	24	72.7	19.064	31.286		-53.8265
668.5	2	306.2	24	72.7	19.064	31.286		-53.8265
669	2	306.2	24	72.7	19.064	31.286		-53.8265
669.5	2	306.2	24	72.7	19.064	31.286		-53.8265
670	2	306.2	24	72.7	19.075	31.28		-53.8265
670.5	1.6	318.8	24	72.7	19.075	31.28		-41.2265
671	1.6	318.8	24	72.7	19.075	31.28		-41.2265
671.5	1.9	308.2	24	72.7	19.075	31.28		-51.8265
672	1.9	308.2	24	72.7	19.069	31.288		-51.8265
672.5	1.9	308.2	24	72.7	19.069	31.288		-51.8265
673	1.9	308.2	24	72.7	19.069	31.288		-51.8265
673.5	1.9	308.2	24	72.7	19.069	31.288		-51.8265
674	2.4	309.6	23.9	72.6	19.069	31.288		-50.4265
674.5	2.4	309.6	23.9	72.6	19.069	31.288		-50.4265
675	2.1	305	24	72.6	19.069	31.288		-55.0265
675.5	2.1	305	24	72.6	19.069	31.288		-55.0265
676	2.1	305	24	72.6	19.069	31.295		-55.0265
676.5	2.1	305	24	72.6	19.069	31.295		-55.0265
677	2.1	305	24	72.6	19.069	31.295		-55.0265
677.5	1.8	313.9	24	72.6	19.069	31.295		-46.1265
678	1.8	313.9	24	72.6	19.068	31.298		-46.1265
678.5	1.8	313.9	24	72.6	19.068	31.298		-46.1265
679	1.8	313.9	24	72.6	19.068	31.298		-46.1265
679.5	1.8	313.9	24	72.6	19.068	31.298		-46.1265
680	1.9	302.5	24	72.6	19.068	31.298		-57.5265
680.5	1.9	302.5	24	72.6	19.068	31.298		-57.5265
681	1.9	317.1	24	72.6	19.068	31.298		-42.9265
681.5	1.9	317.1	24	72.6	19.068	31.298		-42.9265
682	1.9	317.1	24	72.6	19.068	31.302		-42.9265
682.5	1.9	317.1	24	72.6	19.068	31.302		-42.9265
683	1.9	317.1	24	72.6	19.068	31.302		-42.9265
683.5	1.7	302.7	23.9	72.6	19.068	31.302		-57.3265
684	1.7	302.7	23.9	72.6	19.068	31.302		-57.3265
684.5	1.9	317.9	24	72.6	19.068	31.302		-42.1265
685	1.9	317.9	24	72.6	19.068	31.302		-42.1265
685.5	1.9	317.9	24	72.6	19.068	31.302		-42.1265
686	1.9	317.9	24	72.6	19.07	31.303		-42.1265
686.5	1.9	317.9	24	72.6	19.07	31.303		-42.1265
687	1.9	306.9	24	72.6	19.07	31.303		-53.1265
687.5	1.9	306.9	24	72.6	19.07	31.303		-53.1265
688	1.9	306.9	24	72.6	19.097	31.286		-53.1265
688.5	1.9	306.9	24	72.6	19.097	31.286		-53.1265
689	1.9	306.9	24	72.6	19.097	31.286		-53.1265
689.5	2.2	316.8	24	72.6	19.097	31.286		-43.2265
690	2.2	316.8	24	72.6	19.097	31.286		-43.2265
690.5	2.2	330.3	24.1	72.6	19.097	31.286		-29.7265
691	2.2	330.3	24.1	72.6	19.097	31.286		-29.7265
691.5	2.2	330.3	24.1	72.6	19.097	31.286		-29.7265
692	2.2	330.3	24.1	72.6	19.102	31.287		-29.7265
692.5	2.2	330.3	24.1	72.6	19.102	31.287		-29.7265
693	1.8	316.8	24.1	72.6	19.102	31.287		-43.2265
693.5	1.8	316.8	24.1	72.6	19.102	31.287		-43.2265
694	1.8	316.8	24.1	72.6	19.103	31.289		-43.2265
694.5	1.8	316.8	24.1	72.6	19.103	31.289		-43.2265
695	1.8	316.8	24.1	72.6	19.103	31.289		-43.2265
695.5	1.9	321.8	24.1	72.6	19.103	31.289		-38.2265
696	1.9	321.8	24.1	72.6	19.103	31.289		-38.2265
696.5	2.3	330.5	24	72.6	19.103	31.289		-29.5265
697	2.3	330.5	24	72.6	19.103	31.289		-29.5265
697.5	2.3	330.5	24	72.6	19.103	31.289		-29.5265
698	2.3	330.5	24	72.6	19.198	31.261		-29.5265
698.5	2.3	330.5	24	72.6	19.198	31.261		-29.5265
699	2.1	343	24.2	72.6	19.198	31.261		-17.0265
699.5	2.1	343	24.2	72.6	19.198	31.261		-17.0265
700	1.8	335.9	24.2	72.6	19.192	31.274		-24.1265
700.5	1.8	335.9	24.2	72.6	19.192	31.274		-24.1265
701	1.8	335.9	24.2	72.6	19.192	31.274		-24.1265
701.5	1.8	335.9	24.2	72.6	19.192	31.274		-24.1265
702	1.8	335.9	24.2	72.6	19.192	31.274		-24.1265
702.5	1.8	338.4	24.2	72.6	19.192	31.274		-21.6265
703	1.8	338.4	24.2	72.6	19.192	31.274		-21.6265
703.5	1.8	338.4	24.2	72.6	19.192	31.274		-21.6265
704	1.8	338.4	24.2	72.6	19.192	31.274		-21.6265
704.5	1.8	338.4	24.2	72.6	19.192	31.274		-21.6265
705	2.5	342.2	24	72.6	19.192	31.274		-17.8265
705.5	2.5	342.2	24	72.6	19.192	31.274		-17.8265
706	1.7	340.2	24	72.7	19.153	31.319		-19.8265
706.5	1.7	340.2	24	72.7	19.153	31.319		-19.8265
707	1.7	340.2	24	72.7	19.153	31.319		-19.8265
707.5	1.7	340.2	24	72.7	19.153	31.319		-19.8265
708	1.7	340.2	24	72.7	19.153	31.319		-19.8265
708.5	2.1	353.2	24.2	72.6	19.153	31.319		-6.82652
709	2.1	353.2	24.2	72.6	19.153	31.319		-6.82652
709.5	2.1	353.2	24.2	72.6	19.153	31.319		-6.82652
710	2.1	353.2	24.2	72.6	19.078	31.367		-6.82652
710.5	2.1	353.2	24.2	72.6	19.078	31.367		-6.82652
711	2.1	353.2	24.2	72.6	19.078	31.367		-6.82652
711.5	2.1	353.2	24.2	72.6	19.078	31.367		-6.82652
712	1.4	0.9	24.1	72.6	19.074	31.362		0.9
712.5	1.4	0.9	24.1	72.6	19.074	31.362		0.9
713	1.4	0.9	24.1	72.6	19.074	31.362		0.9
713.5	1.4	0.9	24.1	72.6	19.074	31.362		0.9
714	1.4	0.9	24.1	72.6	19.074	31.362		0.9
714.5	1.7	5.4	24.2	72.6	19.074	31.362		5.4
715	1.7	5.4	24.2	72.6	19.074	31.362		5.4
715.5	2.3	346.9	24.3	72.6	19.074	31.362		-13.1265
716	2.3	346.9	24.3	72.6	19.026	31.381		-13.1265
716.5	2.3	346.9	24.3	72.6	19.026	31.381		-13.1265
717	2.3	346.9	24.3	72.6	19.026	31.381		-13.1265
717.5	2.3	346.9	24.3	72.6	19.026	31.381		-13.1265
718	2.2	351.2	24.3	72.5	19.02	31.369		-8.82652
718.5	2.2	351.2	24.3	72.5	19.02	31.369		-8.82652
719	2.2	351.2	24.3	72.5	19.02	31.369		-8.82652
719.5	2.2	351.2	24.3	72.5	19.02	31.369		-8.82652
720	2.2	351.2	24.3	72.5	19.02	31.369		-8.82652
720.5	1.8	3.5	24.2	72.5	19.02	31.369		3.5
721	1.8	3.5	24.2	72.5	19.02	31.369		3.5
721.5	2.1	347.9	24.3	72.5	19.02	31.369		-12.1265
722	2.1	347.9	24.3	72.5	19.006	31.355		-12.1265
722.5	2.1	347.9	24.3	72.5	19.006	31.355		-12.1265
723	2.1	347.9	24.3	72.5	19.006	31.355		-12.1265
723.5	2.1	347.9	24.3	72.5	19.006	31.355		-12.1265
724	2.2	9.4	24.2	72.5	18.998	31.344		9.4
724.5	2.2	9.4	24.2	72.5	18.998	31.344		9.4
725	1.9	348.4	24.2	72.4	18.998	31.344		-11.6265
725.5	1.9	348.4	24.2	72.4	18.998	31.344		-11.6265
726	1.9	348.4	24.2	72.4	18.998	31.344		-11.6265
726.5	1.9	348.4	24.2	72.4	18.998	31.344		-11.6265
727	1.9	348.4	24.2	72.4	18.998	31.344		-11.6265
727.5	1.6	9.6	24.2	72.4	18.998	31.344		9.6
728	1.6	9.6	24.2	72.4	18.996	31.328		9.6
728.5	1.6	9.6	24.2	72.4	18.996	31.328		9.6
729	1.6	9.6	24.2	72.4	18.996	31.328		9.6
729.5	1.6	9.6	24.2	72.4	18.996	31.328		9.6
730	1.6	19.4	24.1	72.4	18.996	31.328		19.4
730.5	1.6	19.4	24.1	72.4	18.996	31.328		19.4
731	2.2	355	24.1	72.3	18.996	31.328		-5.02652
731.5	2.2	355	24.1	72.3	18.996	31.328		-5.02652
732	2.2	355	24.1	72.3	18.996	31.328		-5.02652
732.5	2.2	355	24.1	72.3	18.996	31.328		-5.02652
733	2.2	355	24.1	72.3	18.996	31.328		-5.02652
733.5	1.6	19.5	24.1	72.3	18.996	31.328		19.5
734	1.6	19.5	24.1	72.3	19.007	31.306		19.5
734.5	1.6	19.5	24.1	72.3	19.007	31.306		19.5
735	1.6	19.5	24.1	72.3	19.007	31.306		19.5
735.5	1.6	19.5	24.1	72.3	19.007	31.306		19.5
736	1.6	19.5	24.1	72.3	19.008	31.304		19.5
736.5	1.6	19.5	24.1	72.3	19.008	31.304		19.5
737	1.7	13.3	24.3	72.3	19.008	31.304		13.3
737.5	1.7	13.3	24.3	72.3	19.008	31.304		13.3
738	1.7	13.3	24.3	72.3	19.008	31.304		13.3
738.5	1.7	13.3	24.3	72.3	19.008	31.304		13.3
739	1.7	13.3	24.3	72.3	19.008	31.304		13.3
739.5	1.5	355.1	24.2	72.2	19.008	31.304		-4.92652
740	1.5	355.1	24.2	72.2	19.01	31.302		-4.92652
740.5	2	13	24.2	72.2	19.01	31.302		13
741	2	13	24.2	72.2	19.01	31.302		13
741.5	2	13	24.2	72.2	19.01	31.302		13
742	2	13	24.2	72.2	19.017	31.3		13
742.5	2	13	24.2	72.2	19.017	31.3		13
743	1.6	0	24.2	72.2	19.017	31.3		0
743.5	1.6	0	24.2	72.2	19.017	31.3		0
744	1.6	0	24.2	72.2	19.017	31.3		0
744.5	1.6	0	24.2	72.2	19.017	31.3		0
745	1.6	0	24.2	72.2	19.017	31.3		0
745.5	1.5	10.9	24.2	72.1	19.017	31.3		10.9
746	1.5	10.9	24.2	72.1	19.021	31.303		10.9
746.5	1.7	7.4	24.2	72.2	19.021	31.303		7.4
747	1.7	7.4	24.2	72.2	19.021	31.303		7.4
747.5	1.7	7.4	24.2	72.2	19.021	31.303		7.4
748	1.7	7.4	24.2	72.2	19.006	31.315		7.4
748.5	1.7	7.4	24.2	72.2	19.006	31.315		7.4
749	2	12.4	24.3	72.2	19.006	31.315		12.4
749.5	2	12.4	24.3	72.2	19.006	31.315		12.4
750	1.6	20.4	24.2	72.2	19.006	31.315		20.4
750.5	1.6	20.4	24.2	72.2	19.006	31.315		20.4
751	1.6	20.4	24.2	72.2	19.006	31.315		20.4
751.5	1.6	20.4	24.2	72.2	19.006	31.315		20.4
752	1.6	20.4	24.2	72.2	19.008	31.312		20.4
752.5	1.5	9.1	24.3	72.2	19.008	31.312		9.1
753	1.5	9.1	24.3	72.2	19.008	31.312		9.1
753.5	1.5	9.1	24.3	72.2	19.008	31.312		9.1
754	1.5	9.1	24.3	72.2	19.002	31.315		9.1
754.5	1.5	9.1	24.3	72.2	19.002	31.315		9.1
755	2	17.4	24.3	72.2	19.002	31.315		17.4
755.5	2	17.4	24.3	72.2	19.002	31.315		17.4
756	1.6	32.2	24.3	72.3	19.002	31.315		32.2
756.5	1.6	32.2	24.3	72.3	19.002	31.315		32.2
757	1.6	32.2	24.3	72.3	19.002	31.315		32.2
757.5	1.6	32.2	24.3	72.3	19.002	31.315		32.2
758	1.6	32.2	24.3	72.3	18.796	31.403		32.2
758.5	2	0	24.3	72.2	18.796	31.403		0
759	2	0	24.3	72.2	18.796	31.403		0
759.5	2	0	24.3	72.2	18.796	31.403		0
760	2	0	24.3	72.2	18.515	31.34		0
760.5	2	0	24.3	72.2	18.515	31.34		0
761	2	0	24.3	72.2	18.515	31.34		0
761.5	2	0	24.3	72.2	18.515	31.34		0
762	1.7	11	24.3	72.2	18.515	31.34		11
762.5	1.7	11	24.3	72.2	18.515	31.34		11
763	1.7	11	24.3	72.2	18.515	31.34		11
763.5	1.7	11	24.3	72.2	18.515	31.34		11
764	1.7	11	24.3	72.2	18.363	31.371		11
764.5	1.5	17.2	24.3	72.2	18.363	31.371		17.2
765	1.5	17.2	24.3	72.2	18.363	31.371		17.2
765.5	1.7	23.6	24.4	72.2	18.363	31.371		23.6
766	1.7	23.6	24.4	72.2	18.388	31.343		23.6
766.5	1.7	23.6	24.4	72.2	18.388	31.343		23.6
767	1.7	23.6	24.4	72.2	18.388	31.343		23.6
767.5	1.7	23.6	24.4	72.2	18.388	31.343		23.6
768	1.6	8	24.4	72.2	18.388	31.343		8
768.5	1.6	8	24.4	72.2	18.388	31.343		8
769	1.6	8	24.4	72.2	18.388	31.343		8
769.5	1.6	8	24.4	72.2	18.388	31.343		8
770	1.6	8	24.4	72.2	18.681	31.274		8
770.5	2.2	3	24.3	72.2	18.681	31.274		3
771	2.2	3	24.3	72.2	18.681	31.274		3
771.5	1.5	10.3	24.3	72.2	18.681	31.274		10.3
772	1.5	10.3	24.3	72.2	18.681	31.274		10.3
772.5	1.5	10.3	24.3	72.2	18.681	31.274		10.3
773	1.5	10.3	24.3	72.2	18.681	31.274		10.3
773.5	1.5	10.3	24.3	72.2	18.681	31.274		10.3
774	1.6	15.8	24.3	72.3	19.243	31.22		15.8
774.5	1.6	15.8	24.3	72.3	19.243	31.22		15.8
775	2.1	352.5	24.3	72.3	19.243	31.22		-7.52652
775.5	2.1	352.5	24.3	72.3	19.243	31.22		-7.52652
776	2.1	352.5	24.3	72.3	19.281	31.226		-7.52652
776.5	2.1	352.5	24.3	72.3	19.281	31.226		-7.52652
777	2.1	352.5	24.3	72.3	19.281	31.226		-7.52652
777.5	2	13.4	24.3	72.2	19.281	31.226		13.4
778	2	13.4	24.3	72.2	19.281	31.226		13.4
778.5	2	13.4	24.3	72.2	19.281	31.226		13.4
779	2	13.4	24.3	72.2	19.281	31.226		13.4
779.5	2	13.4	24.3	72.2	19.281	31.226		13.4
780	1.8	5.3	24.3	72.2	19.319	31.219		5.3
780.5	1.8	5.3	24.3	72.2	19.319	31.219		5.3
781	1.6	1.6	24.4	72.2	19.319	31.219		1.6
781.5	1.6	1.6	24.4	72.2	19.319	31.219		1.6
782	1.6	1.6	24.4	72.2	19.32	31.236		1.6
782.5	1.6	1.6	24.4	72.2	19.32	31.236		1.6
783	1.6	1.6	24.4	72.2	19.32	31.236		1.6
783.5	2.1	355.4	24.4	72.1	19.32	31.236		-4.62652
784	2.1	355.4	24.4	72.1	19.32	31.236		-4.62652
784.5	2.1	355.4	24.4	72.1	19.32	31.236		-4.62652
785	2.1	355.4	24.4	72.1	19.32	31.236		-4.62652
785.5	2.1	355.4	24.4	72.1	19.32	31.236		-4.62652
786	2.1	355.4	24.4	72.1	19.278	31.287		-4.62652
786.5	2.1	355.4	24.4	72.1	19.278	31.287		-4.62652
787	1.9	5.6	24.3	72.2	19.278	31.287		5.6
787.5	1.9	5.6	24.3	72.2	19.278	31.287		5.6
788	1.9	5.6	24.3	72.2	19.227	31.328		5.6
788.5	1.9	5.6	24.3	72.2	19.227	31.328		5.6
789	1.9	5.6	24.3	72.2	19.227	31.328		5.6
789.5	1.9	342	24.3	72.3	19.227	31.328		-18.0265
790	1.9	342	24.3	72.3	19.227	31.328		-18.0265
790.5	1.7	12.4	24.3	72.3	19.227	31.328		12.4
791	1.7	12.4	24.3	72.3	19.227	31.328		12.4
791.5	1.7	12.4	24.3	72.3	19.227	31.328		12.4
792	1.7	12.4	24.3	72.3	19.379	31.242		12.4
792.5	1.7	12.4	24.3	72.3	19.379	31.242		12.4
793	1.9	356	24.3	72.3	19.379	31.242		-4.02652
793.5	1.9	356	24.3	72.3	19.379	31.242		-4.02652
794	1.9	356	24.3	72.3	19.392	31.24		-4.02652
794.5	1.9	356	24.3	72.3	19.392	31.24		-4.02652
795	1.9	356	24.3	72.3	19.392	31.24		-4.02652
795.5	1.9	2.2	24.3	72.3	19.392	31.24		2.2
796	1.9	2.2	24.3	72.3	19.392	31.24		2.2
796.5	1.7	9.9	24.4	72.3	19.392	31.24		9.9
797	1.7	9.9	24.4	72.3	19.392	31.24		9.9
797.5	1.7	9.9	24.4	72.3	19.392	31.24		9.9
798	1.7	9.9	24.4	72.3	19.381	31.266		9.9
798.5	1.7	9.9	24.4	72.3	19.381	31.266		9.9
799	2.7	343.6	24.3	72.2	19.381	31.266		-16.4265
799.5	2.7	343.6	24.3	72.2	19.381	31.266		-16.4265
800	1.9	16.3	24.3	72.2	19.342	31.299		16.3
800.5	1.9	16.3	24.3	72.2	19.342	31.299		16.3
801	1.9	16.3	24.3	72.2	19.342	31.299		16.3
801.5	1.9	16.3	24.3	72.2	19.342	31.299		16.3
802	1.9	16.3	24.3	72.2	19.342	31.299		16.3
802.5	1.6	5.2	24.3	72.2	19.342	31.299		5.2
803	1.6	5.2	24.3	72.2	19.342	31.299		5.2
803.5	1.6	5.2	24.3	72.2	19.342	31.299		5.2
804	1.6	5.2	24.3	72.2	19.329	31.312		5.2
804.5	1.6	5.2	24.3	72.2	19.329	31.312		5.2
805	2.7	358.2	24.3	72.1	19.329	31.312		-1.82652
805.5	2.7	358.2	24.3	72.1	19.329	31.312		-1.82652
806	1.4	27.6	24.3	72.2	19.312	31.326		27.6
806.5	1.4	27.6	24.3	72.2	19.312	31.326		27.6
807	1.4	27.6	24.3	72.2	19.312	31.326		27.6
807.5	1.4	27.6	24.3	72.2	19.312	31.326		27.6
808	1.4	27.6	24.3	72.2	19.312	31.326		27.6
808.5	2.3	0.9	24.3	72.1	19.312	31.326		0.9
809	2.3	0.9	24.3	72.1	19.312	31.326		0.9
809.5	2.3	0.9	24.3	72.1	19.312	31.326		0.9
810	2.3	0.9	24.3	72.1	19.312	31.326		0.9
810.5	2.3	0.9	24.3	72.1	19.312	31.326		0.9
811	2.3	0.9	24.3	72.1	19.312	31.326		0.9
811.5	2.3	0.9	24.3	72.1	19.312	31.326		0.9
812	2	11.9	24.3	72.2	19.189	31.393		11.9
812.5	2	11.9	24.3	72.2	19.189	31.393		11.9
813	2	11.9	24.3	72.2	19.189	31.393		11.9
813.5	2	11.9	24.3	72.2	19.189	31.393		11.9
814	2	11.9	24.3	72.2	19.189	31.393		11.9
814.5	1.9	12.3	24.3	72.2	19.189	31.393		12.3
815	1.9	12.3	24.3	72.2	19.189	31.393		12.3
815.5	1.4	17.8	24.4	72.3	19.189	31.393		17.8
816	1.4	17.8	24.4	72.3	19.17	31.377		17.8
816.5	1.4	17.8	24.4	72.3	19.17	31.377		17.8
817	1.4	17.8	24.4	72.3	19.17	31.377		17.8
817.5	1.4	17.8	24.4	72.3	19.17	31.377		17.8
818	1.9	356.4	24.5	72.3	19.168	31.359		-3.62652
818.5	1.9	356.4	24.5	72.3	19.168	31.359		-3.62652
819	1.9	356.4	24.5	72.3	19.168	31.359		-3.62652
819.5	1.9	356.4	24.5	72.3	19.168	31.359		-3.62652
820	1.9	356.4	24.5	72.3	19.168	31.359		-3.62652
820.5	1.4	11.4	24.4	72.3	19.168	31.359		11.4
821	1.4	11.4	24.4	72.3	19.168	31.359		11.4
821.5	1.9	15.8	24.4	72.3	19.168	31.359		15.8
822	1.9	15.8	24.4	72.3	19.165	31.337		15.8
822.5	1.9	15.8	24.4	72.3	19.165	31.337		15.8
823	1.9	15.8	24.4	72.3	19.165	31.337		15.8
823.5	1.9	15.8	24.4	72.3	19.165	31.337		15.8
824	1.6	12.3	24.4	72.3	19.163	31.323		12.3
824.5	1.6	12.3	24.4	72.3	19.163	31.323		12.3
825	2.2	357.8	24.5	72.3	19.163	31.323		-2.22652
825.5	2.2	357.8	24.5	72.3	19.163	31.323		-2.22652
826	2.2	357.8	24.5	72.3	19.163	31.323		-2.22652
826.5	2.2	357.8	24.5	72.3	19.163	31.323		-2.22652
827	2.2	357.8	24.5	72.3	19.163	31.323		-2.22652
827.5	1.6	33.6	24.4	72.4	19.163	31.323		33.6
828	1.6	33.6	24.4	72.4	19.16	31.309		33.6
828.5	1.6	33.6	24.4	72.4	19.16	31.309		33.6
829	1.6	33.6	24.4	72.4	19.16	31.309		33.6
829.5	1.6	33.6	24.4	72.4	19.16	31.309		33.6
830	1.9	356.7	24.5	72.5	19.148	31.311		-3.32652
830.5	1.9	356.7	24.5	72.5	19.148	31.311		-3.32652
831	1.8	357.1	24.5	72.4	19.148	31.311		-2.92652
831.5	1.8	357.1	24.5	72.4	19.148	31.311		-2.92652
832	1.8	357.1	24.5	72.4	19.148	31.311		-2.92652
832.5	1.8	357.1	24.5	72.4	19.148	31.311		-2.92652
833	1.8	357.1	24.5	72.4	19.148	31.311		-2.92652
833.5	2.3	11.9	24.5	72.5	19.148	31.311		11.9
834	2.3	11.9	24.5	72.5	19.144	31.309		11.9
834.5	2.3	11.9	24.5	72.5	19.144	31.309		11.9
835	2.3	11.9	24.5	72.5	19.144	31.309		11.9
835.5	2.3	11.9	24.5	72.5	19.144	31.309		11.9
836	1.9	2.7	24.4	72.5	19.144	31.309		2.7
836.5	1.9	2.7	24.4	72.5	19.144	31.309		2.7
837	1.8	2.7	24.4	72.5	19.144	31.309		2.7
837.5	1.8	2.7	24.4	72.5	19.144	31.309		2.7
838	1.8	2.7	24.4	72.5	19.144	31.309		2.7
838.5	1.8	2.7	24.4	72.5	19.144	31.309		2.7
839	1.8	2.7	24.4	72.5	19.144	31.309		2.7
839.5	1.9	1.9	24.3	72.5	19.144	31.309		1.9
840	1.9	1.9	24.3	72.5	19.138	31.307		1.9
840.5	2	25.4	24.4	72.6	19.138	31.307		25.4
841	2	25.4	24.4	72.6	19.138	31.307		25.4
841.5	2	25.4	24.4	72.6	19.138	31.307		25.4
842	2	25.4	24.4	72.6	19.123	31.316		25.4
842.5	2	25.4	24.4	72.6	19.123	31.316		25.4
843	2	3.4	24.5	72.6	19.123	31.316		3.4
843.5	2	3.4	24.5	72.6	19.123	31.316		3.4
844	2	3.4	24.5	72.6	19.123	31.316		3.4
844.5	2	3.4	24.5	72.6	19.123	31.316		3.4
845	2	3.4	24.5	72.6	19.123	31.316		3.4
845.5	2.4	2.7	24.4	72.6	19.123	31.316		2.7
846	2.4	2.7	24.4	72.6	19.117	31.316		2.7
846.5	2	16.5	24.4	72.6	19.117	31.316		16.5
847	2	16.5	24.4	72.6	19.117	31.316		16.5
847.5	2	16.5	24.4	72.6	19.117	31.316		16.5
848	2	16.5	24.4	72.6	19.105	31.323		16.5
848.5	2	16.5	24.4	72.6	19.105	31.323		16.5
849	1.8	20.1	24.3	72.7	19.105	31.323		20.1
849.5	1.8	20.1	24.3	72.7	19.105	31.323		20.1
850	2.4	0.8	24.4	72.7	19.105	31.323		0.8
850.5	2.4	0.8	24.4	72.7	19.105	31.323		0.8
851	2.4	0.8	24.4	72.7	19.105	31.323		0.8
851.5	2.4	0.8	24.4	72.7	19.105	31.323		0.8
852	2.4	0.8	24.4	72.7	19.093	31.326		0.8
852.5	1.2	25.3	24.4	72.7	19.093	31.326		25.3
853	1.2	25.3	24.4	72.7	19.093	31.326		25.3
853.5	1.2	25.3	24.4	72.7	19.093	31.326		25.3
854	1.2	25.3	24.4	72.7	19.093	31.322		25.3
854.5	1.2	25.3	24.4	72.7	19.093	31.322		25.3
855	1.6	7.2	24.5	72.7	19.093	31.322		7.2
855.5	1.6	7.2	24.5	72.7	19.093	31.322		7.2
856	1.4	16.9	24.5	72.6	19.093	31.322		16.9
856.5	1.4	16.9	24.5	72.6	19.093	31.322		16.9
857	1.4	16.9	24.5	72.6	19.093	31.322		16.9
857.5	1.4	16.9	24.5	72.6	19.093	31.322		16.9
858	1.4	16.9	24.5	72.6	19.09	31.315		16.9
858.5	1.9	9.9	24.4	72.7	19.09	31.315		9.9
859	1.9	9.9	24.4	72.7	19.09	31.315		9.9
859.5	1.9	9.9	24.4	72.7	19.09	31.315		9.9
860	1.9	9.9	24.4	72.7	19.088	31.311		9.9
860.5	1.9	9.9	24.4	72.7	19.088	31.311		9.9
861	1.7	23.1	24.4	72.7	19.088	31.311		23.1
861.5	1.7	23.1	24.4	72.7	19.088	31.311		23.1
862	1.8	3	24.3	72.7	19.088	31.311		3
862.5	1.8	3	24.3	72.7	19.088	31.311		3
863	1.8	3	24.3	72.7	19.088	31.311		3
863.5	1.8	3	24.3	72.7	19.088	31.311		3
864	1.8	3	24.3	72.7	19.084	31.308		3
864.5	1.7	36.5	24.5	72.7	19.084	31.308		36.5
865	1.7	36.5	24.5	72.7	19.084	31.308		36.5
865.5	2.2	19.7	24.5	72.8	19.084	31.308		19.7
866	2.2	19.7	24.5	72.8	19.084	31.308		19.7
866.5	2.2	19.7	24.5	72.8	19.084	31.308		19.7
867	2.2	19.7	24.5	72.8	19.084	31.308		19.7
867.5	2.2	19.7	24.5	72.8	19.084	31.308		19.7
868	1.5	35.7	24.3	72.8	19.079	31.305		35.7
868.5	1.5	35.7	24.3	72.8	19.079	31.305		35.7
869	1.5	35.7	24.3	72.8	19.079	31.305		35.7
869.5	1.5	35.7	24.3	72.8	19.079	31.305		35.7
870	1.5	35.7	24.3	72.8	19.086	31.299		35.7
870.5	1.6	37	24.5	72.8	19.086	31.299		37
871	1.6	37	24.5	72.8	19.086	31.299		37
871.5	1.6	15.8	24.4	72.8	19.086	31.299		15.8
872	1.6	15.8	24.4	72.8	19.086	31.299		15.8
872.5	1.6	15.8	24.4	72.8	19.086	31.299		15.8
873	1.6	15.8	24.4	72.8	19.086	31.299		15.8
873.5	1.6	15.8	24.4	72.8	19.086	31.299		15.8
874	1.9	17.8	24.6	72.8	19.091	31.295		17.8
874.5	1.9	17.8	24.6	72.8	19.091	31.295		17.8
875	1.5	25.9	24.6	72.9	19.091	31.295		25.9
875.5	1.5	25.9	24.6	72.9	19.091	31.295		25.9
876	1.5	25.9	24.6	72.9	19.092	31.296		25.9
876.5	1.5	25.9	24.6	72.9	19.092	31.296		25.9
877	1.5	25.9	24.6	72.9	19.092	31.296		25.9
877.5	1.9	46.8	24.6	73	19.092	31.296		46.8
878	1.9	46.8	24.6	73	19.092	31.296		46.8
878.5	1.9	46.8	24.6	73	19.092	31.296		46.8
879	1.9	46.8	24.6	73	19.092	31.296		46.8
879.5	1.9	46.8	24.6	73	19.092	31.296		46.8
880	1.5	26	24.5	73	19.093	31.296		26
880.5	1.5	26	24.5	73	19.093	31.296		26
881	2	25.6	24.4	73	19.093	31.296		25.6
881.5	2	25.6	24.4	73	19.093	31.296		25.6
882	2	25.6	24.4	73	19.094	31.297		25.6
882.5	2	25.6	24.4	73	19.094	31.297		25.6
883	2	25.6	24.4	73	19.094	31.297		25.6
883.5	1.3	27.2	24.6	73	19.094	31.297		27.2
884	1.3	27.2	24.6	73	19.094	31.297		27.2
884.5	1.3	27.2	24.6	73	19.094	31.297		27.2
885	1.3	27.2	24.6	73	19.094	31.297		27.2
885.5	1.3	27.2	24.6	73	19.094	31.297		27.2
886	2	18.6	24.4	73.1	19.088	31.303		18.6
886.5	2	18.6	24.4	73.1	19.088	31.303		18.6
887	1.1	48.1	24.4	73.1	19.088	31.303		48.1
887.5	1.1	48.1	24.4	73.1	19.088	31.303		48.1
888	1.1	48.1	24.4	73.1	19.087	31.303		48.1
888.5	1.1	48.1	24.4	73.1	19.087	31.303		48.1
889	1.1	48.1	24.4	73.1	19.087	31.303		48.1
889.5	1.2	7.3	24.5	73.1	19.087	31.303		7.3
890	1.2	7.3	24.5	73.1	19.087	31.303		7.3
890.5	1.5	31.1	24.5	73.1	19.087	31.303		31.1
891	1.5	31.1	24.5	73.1	19.087	31.303		31.1
891.5	1.5	31.1	24.5	73.1	19.087	31.303		31.1
892	1.5	31.1	24.5	73.1	19.091	31.301		31.1
892.5	1.5	31.1	24.5	73.1	19.091	31.301		31.1
893	2	40.7	24.6	73.1	19.091	31.301		40.7
893.5	2	40.7	24.6	73.1	19.091	31.301		40.7
894	2	40.7	24.6	73.1	19.093	31.3		40.7
894.5	2	40.7	24.6	73.1	19.093	31.3		40.7
895	2	40.7	24.6	73.1	19.093	31.3		40.7
895.5	1.7	3.9	24.5	73.1	19.093	31.3		3.9
896	1.7	3.9	24.5	73.1	19.093	31.3		3.9
896.5	1.6	19.6	24.6	73.1	19.093	31.3		19.6
897	1.6	19.6	24.6	73.1	19.093	31.3		19.6
897.5	1.6	19.6	24.6	73.1	19.093	31.3		19.6
898	1.6	19.6	24.6	73.1	19.096	31.3		19.6
898.5	1.6	19.6	24.6	73.1	19.096	31.3		19.6
899	1.5	15.8	24.5	73.2	19.096	31.3		15.8
899.5	1.5	15.8	24.5	73.2	19.096	31.3		15.8
900	2.3	16.2	24.5	73.1	19.097	31.301		16.2
900.5	2.3	16.2	24.5	73.1	19.097	31.301		16.2
901	2.3	16.2	24.5	73.1	19.097	31.301		16.2
901.5	2.3	16.2	24.5	73.1	19.097	31.301		16.2
902	2.3	16.2	24.5	73.1	19.097	31.301		16.2
902.5	1.4	12.8	24.5	73.2	19.097	31.301		12.8
903	1.4	12.8	24.5	73.2	19.097	31.301		12.8
903.5	1.4	12.8	24.5	73.2	19.097	31.301		12.8
904	1.4	12.8	24.5	73.2	19.096	31.303		12.8
904.5	1.4	12.8	24.5	73.2	19.096	31.303		12.8
905	1.6	10.2	24.6	73.2	19.096	31.303		10.2
905.5	1.6	10.2	24.6	73.2	19.096	31.303		10.2
906	1.5	10.6	24.6	73.2	19.101	31.3		10.6
906.5	1.5	10.6	24.6	73.2	19.101	31.3		10.6
907	1.5	10.6	24.6	73.2	19.101	31.3		10.6
907.5	1.5	10.6	24.6	73.2	19.101	31.3		10.6
908	1.5	10.6	24.6	73.2	19.101	31.3		10.6
908.5	1.6	4.5	24.5	73.2	19.101	31.3		4.5
909	1.6	4.5	24.5	73.2	19.101	31.3		4.5
909.5	1.6	4.5	24.5	73.2	19.101	31.3		4.5
910	1.6	4.5	24.5	73.2	19.099	31.301		4.5
910.5	1.6	4.5	24.5	73.2	19.099	31.301		4.5
911	1.4	15.8	24.7	73.2	19.099	31.301		15.8
911.5	1.4	15.8	24.7	73.2	19.099	31.301		15.8
912	1.9	19.5	24.6	73.3	19.097	31.302		19.5
912.5	1.9	19.5	24.6	73.3	19.097	31.302		19.5
913	1.9	19.5	24.6	73.3	19.097	31.302		19.5
913.5	1.9	19.5	24.6	73.3	19.097	31.302		19.5
914	1.9	19.5	24.6	73.3	19.097	31.302		19.5
914.5	1.8	37.2	24.7	73.3	19.097	31.302		37.2
915	1.8	37.2	24.7	73.3	19.097	31.302		37.2
915.5	1.7	14.3	24.6	73.3	19.097	31.302		14.3
916	1.7	14.3	24.6	73.3	19.097	31.302		14.3
916.5	1.7	14.3	24.6	73.3	19.097	31.302		14.3
917	1.7	14.3	24.6	73.3	19.097	31.302		14.3
917.5	1.7	14.3	24.6	73.3	19.097	31.302		14.3
918	1.6	8.7	24.5	73.3	19.084	31.309		8.7
918.5	1.6	8.7	24.5	73.3	19.084	31.309		8.7
919	1.6	8.7	24.5	73.3	19.084	31.309		8.7
919.5	1.6	8.7	24.5	73.3	19.084	31.309		8.7
920	1.6	8.7	24.5	73.3	19.084	31.309		8.7
920.5	1.5	35.1	24.5	73.4	19.084	31.309		35.1
921	1.5	35.1	24.5	73.4	19.084	31.309		35.1
921.5	1.5	8.4	24.5	73.4	19.084	31.309		8.4
922	1.5	8.4	24.5	73.4	19.083	31.308		8.4
922.5	1.5	8.4	24.5	73.4	19.083	31.308		8.4
923	1.5	8.4	24.5	73.4	19.083	31.308		8.4
923.5	1.5	8.4	24.5	73.4	19.083	31.308		8.4
924	2.2	17.7	24.5	73.3	19.09	31.302		17.7
924.5	2.2	17.7	24.5	73.3	19.09	31.302		17.7
925	1.5	12.2	24.6	73.3	19.09	31.302		12.2
925.5	1.5	12.2	24.6	73.3	19.09	31.302		12.2
926	1.5	12.2	24.6	73.3	19.09	31.302		12.2
926.5	1.5	12.2	24.6	73.3	19.09	31.302		12.2
927	1.5	12.2	24.6	73.3	19.09	31.302		12.2
927.5	1.9	17.5	24.5	73.4	19.09	31.302		17.5
928	1.9	17.5	24.5	73.4	19.088	31.301		17.5
928.5	1.9	17.5	24.5	73.4	19.088	31.301		17.5
929	1.9	17.5	24.5	73.4	19.088	31.301		17.5
929.5	1.9	17.5	24.5	73.4	19.088	31.301		17.5
930	1.7	9.3	24.6	73.4	19.088	31.301		9.3
930.5	1.7	9.3	24.6	73.4	19.088	31.301		9.3
931	1.6	9.4	24.7	73.4	19.088	31.301		9.4
931.5	1.6	9.4	24.7	73.4	19.088	31.301		9.4
932	1.6	9.4	24.7	73.4	19.088	31.301		9.4
932.5	1.6	9.4	24.7	73.4	19.088	31.301		9.4
933	1.6	9.4	24.7	73.4	19.088	31.301		9.4
933.5	1.7	18.4	24.8	73.4	19.088	31.301		18.4
934	1.7	18.4	24.8	73.4	19.079	31.306		18.4
934.5	1.7	18.4	24.8	73.4	19.079	31.306		18.4
935	1.7	18.4	24.8	73.4	19.079	31.306		18.4
935.5	1.7	18.4	24.8	73.4	19.079	31.306		18.4
936	1.3	17.5	24.6	73.4	19.08	31.305		17.5
936.5	1.3	17.5	24.6	73.4	19.08	31.305		17.5
937	1.9	17.8	24.6	73.4	19.08	31.305		17.8
937.5	1.9	17.8	24.6	73.4	19.08	31.305		17.8
938	1.9	17.8	24.6	73.4	19.08	31.305		17.8
938.5	1.9	17.8	24.6	73.4	19.08	31.305		17.8
939	1.9	17.8	24.6	73.4	19.08	31.305		17.8
939.5	1.7	22.5	24.7	73.4	19.08	31.305		22.5
940	1.7	22.5	24.7	73.4	19.069	31.311		22.5
940.5	1.2	13.8	24.7	73.4	19.069	31.311		13.8
941	1.2	13.8	24.7	73.4	19.069	31.311		13.8
941.5	1.2	13.8	24.7	73.4	19.069	31.311		13.8
942	1.2	13.8	24.7	73.4	19.069	31.311		13.8
942.5	1.2	13.8	24.7	73.4	19.069	31.311		13.8
943	1.4	29.5	24.7	73.4	19.069	31.311		29.5
943.5	1.4	29.5	24.7	73.4	19.069	31.311		29.5
944	1.4	29.5	24.7	73.4	19.069	31.311		29.5
944.5	1.4	29.5	24.7	73.4	19.069	31.311		29.5
945	1.4	29.5	24.7	73.4	19.069	31.311		29.5
945.5	2	25.6	24.6	73.5	19.069	31.311		25.6
946	2	25.6	24.6	73.5	19.057	31.314		25.6
946.5	1.4	39.4	24.7	73.5	19.057	31.314		39.4
947	1.4	39.4	24.7	73.5	19.057	31.314		39.4
947.5	1.4	39.4	24.7	73.5	19.057	31.314		39.4
948	1.4	39.4	24.7	73.5	19.055	31.312		39.4
948.5	1.4	39.4	24.7	73.5	19.055	31.312		39.4
949	1.7	12.1	24.7	73.5	19.055	31.312		12.1
949.5	1.7	12.1	24.7	73.5	19.055	31.312		12.1
950	2	23.6	24.6	73.5	19.055	31.312		23.6
950.5	2	23.6	24.6	73.5	19.055	31.312		23.6
951	2	23.6	24.6	73.5	19.055	31.312		23.6
951.5	2	23.6	24.6	73.5	19.055	31.312		23.6
952	2	23.6	24.6	73.5	19.055	31.308		23.6
952.5	1.4	32.8	24.6	73.5	19.055	31.308		32.8
953	1.4	32.8	24.6	73.5	19.055	31.308		32.8
953.5	1.4	32.8	24.6	73.5	19.055	31.308		32.8
954	1.4	32.8	24.6	73.5	19.057	31.305		32.8
954.5	1.4	32.8	24.6	73.5	19.057	31.305		32.8
955	1.5	13.6	24.7	73.5	19.057	31.305		13.6
955.5	1.5	13.6	24.7	73.5	19.057	31.305		13.6
956	1.5	25	24.7	73.5	19.057	31.305		25
956.5	1.5	25	24.7	73.5	19.057	31.305		25
957	1.5	25	24.7	73.5	19.057	31.305		25
957.5	1.5	25	24.7	73.5	19.057	31.305		25
958	1.5	25	24.7	73.5	19.059	31.303		25
958.5	1.5	24.4	24.7	73.5	19.059	31.303		24.4
959	1.5	24.4	24.7	73.5	19.059	31.303		24.4
959.5	1.5	24.4	24.7	73.5	19.059	31.303		24.4
960	1.5	24.4	24.7	73.5	19.059	31.303		24.4
960.5	1.5	24.4	24.7	73.5	19.059	31.303		24.4
961	1.9	15.4	24.6	73.5	19.059	31.303		15.4
961.5	1.9	15.4	24.6	73.5	19.059	31.303		15.4
962	1.6	22.8	24.6	73.5	19.062	31.304		22.8
962.5	1.6	22.8	24.6	73.5	19.062	31.304		22.8
963	1.6	22.8	24.6	73.5	19.062	31.304		22.8
963.5	1.6	22.8	24.6	73.5	19.062	31.304		22.8
964	1.6	22.8	24.6	73.5	19.078	31.294		22.8
964.5	1.2	39.5	24.6	73.5	19.078	31.294		39.5
965	1.2	39.5	24.6	73.5	19.078	31.294		39.5
965.5	1.7	21.6	24.6	73.5	19.078	31.294		21.6
966	1.7	21.6	24.6	73.5	19.078	31.294		21.6
966.5	1.7	21.6	24.6	73.5	19.078	31.294		21.6
967	1.7	21.6	24.6	73.5	19.078	31.294		21.6
967.5	1.7	21.6	24.6	73.5	19.078	31.294		21.6
968	1.9	16	24.6	73.5	19.093	31.29		16
968.5	1.9	16	24.6	73.5	19.093	31.29		16
969	1.9	16	24.6	73.5	19.093	31.29		16
969.5	1.9	16	24.6	73.5	19.093	31.29		16
970	1.9	16	24.6	73.5	19.095	31.293		16
970.5	2	42.5	24.7	73.6	19.095	31.293		42.5
971	2	42.5	24.7	73.6	19.095	31.293		42.5
971.5	1.6	21.3	24.7	73.5	19.095	31.293		21.3
972	1.6	21.3	24.7	73.5	19.095	31.293		21.3
972.5	1.6	21.3	24.7	73.5	19.095	31.293		21.3
973	1.6	21.3	24.7	73.5	19.095	31.293		21.3
973.5	1.6	21.3	24.7	73.5	19.095	31.293		21.3
974	2	10.9	24.8	73.5	19.107	31.29		10.9
974.5	2	10.9	24.8	73.5	19.107	31.29		10.9
975	1.7	39.3	24.8	73.5	19.107	31.29		39.3
975.5	1.7	39.3	24.8	73.5	19.107	31.29		39.3
976	1.7	39.3	24.8	73.5	19.11	31.292		39.3
976.5	1.7	39.3	24.8	73.5	19.11	31.292		39.3
977	1.7	39.3	24.8	73.5	19.11	31.292		39.3
977.5	1.7	15.3	24.8	73.5	19.11	31.292		15.3
978	1.7	15.3	24.8	73.5	19.11	31.292		15.3
978.5	1.7	15.3	24.8	73.5	19.11	31.292		15.3
979	1.7	15.3	24.8	73.5	19.11	31.292		15.3
979.5	1.7	15.3	24.8	73.5	19.11	31.292		15.3
980	1.5	30	24.6	73.5	19.114	31.296		30
980.5	1.5	30	24.6	73.5	19.114	31.296		30
981	1.5	22.7	24.7	73.5	19.114	31.296		22.7
981.5	1.5	22.7	24.7	73.5	19.114	31.296		22.7
982	1.5	22.7	24.7	73.5	19.115	31.298		22.7
982.5	1.5	22.7	24.7	73.5	19.115	31.298		22.7
983	1.5	22.7	24.7	73.5	19.115	31.298		22.7
983.5	1.9	28.4	24.6	73.5	19.115	31.298		28.4
984	1.9	28.4	24.6	73.5	19.115	31.298		28.4
984.5	1.9	28.4	24.6	73.5	19.115	31.298		28.4
985	1.9	28.4	24.6	73.5	19.115	31.298		28.4
985.5	1.9	28.4	24.6	73.5	19.115	31.298		28.4
986	1.7	26.7	24.6	73.4	19.116	31.3		26.7
986.5	1.7	26.7	24.6	73.4	19.116	31.3		26.7
987	2	32.5	24.6	73.3	19.116	31.3		32.5
987.5	2	32.5	24.6	73.3	19.116	31.3		32.5
988	2	32.5	24.6	73.3	19.116	31.3		32.5
988.5	2	32.5	24.6	73.3	19.116	31.3		32.5
989	2	32.5	24.6	73.3	19.116	31.3		32.5
989.5	1.8	39	24.6	73.3	19.116	31.3		39
990	1.8	39	24.6	73.3	19.116	31.3		39
990.5	2.1	29.7	24.7	73.2	19.116	31.3		29.7
991	2.1	29.7	24.7	73.2	19.116	31.3		29.7
991.5	2.1	29.7	24.7	73.2	19.116	31.3		29.7
992	2.1	29.7	24.7	73.2	19.115	31.301		29.7
992.5	2.1	29.7	24.7	73.2	19.115	31.301		29.7
993	1.6	22.7	24.7	73.2	19.115	31.301		22.7
993.5	1.6	22.7	24.7	73.2	19.115	31.301		22.7
994	1.6	22.7	24.7	73.2	19.092	31.317		22.7
994.5	1.6	22.7	24.7	73.2	19.092	31.317		22.7
995	1.6	22.7	24.7	73.2	19.092	31.317		22.7
995.5	1.9	35.4	24.8	73.2	19.092	31.317		35.4
996	1.9	35.4	24.8	73.2	19.092	31.317		35.4
996.5	1.4	38.8	24.8	73.3	19.092	31.317		38.8
997	1.4	38.8	24.8	73.3	19.092	31.317		38.8
997.5	1.4	38.8	24.8	73.3	19.092	31.317		38.8
998	1.4	38.8	24.8	73.3	19.087	31.317		38.8
998.5	1.4	38.8	24.8	73.3	19.087	31.317		38.8
999	1.7	20	24.7	73.2	19.087	31.317		20
[truncated: 24,739 more rows]
